# Supplementary material for: Identification of the key genes and pathways involved in B cells in primary Sjögren’ s syndrome
Source: Bioengineered. 2021 May 26;12(1):2055–73. doi: 10.1080/21655979.2021.1930753 (PMC8806908; doi:10.1080/21655979.2021.1930753)
Supplement: Supplemental Material [file KBIE_A_1930753_SM8884.zip]

Archive with 1 entries (1 files):
- Supplmentary Tables.xlsx
