# Supplementary material for: Identification of the key genes and pathways involved in B cells in primary Sjögren’ s syndrome
Source: Bioengineered. 2021 May 26;12(1):2055–73. doi: 10.1080/21655979.2021.1930753 (PMC8806908; doi:10.1080/21655979.2021.1930753)
Supplement: Supplemental Material [file KBIE_A_1930753_SM8884.zip › Supplmentary Tables.xlsx]

## Sheet: Table S1
Table S1: The results of CIBERSORT in GSE66795 and GSE40611 datasets
ID	Dataset	B cells naive	B cells memory	Plasma cells	T cells CD8	T cells CD4 naive	T cells CD4 memory resting	T cells CD4 memory activated	T cells follicular helper	T cells regulatory (Tregs)	T cells gamma delta	NK cells resting	NK cells activated	Monocytes	Macrophages M0	Macrophages M1	Macrophages M2	Dendritic cells resting	Dendritic cells activated	Mast cells resting	Mast cells activated	Eosinophils	Neutrophils	P-value	Correlation	RMSE
GSM1632237	GSE66795	0.0270285	0.0186121	0	0.16464	0.208315	0	0	0	0.0137285	0	0.136127	0.0167343	0.229245	0.0202055	0	0	0	0	0.00989329	0	0	0.15547	0	0.652686	0.764742
GSM1632238	GSE66795	0	0.0500859	0	0.0646019	0.18159	0	0.0105394	0	0.0467996	0	0.182565	0	0.279662	0.0560235	0	0	0	0.00274097	8.68411e-05	0	0	0.125305	0	0.647903	0.771335
GSM1632239	GSE66795	0.0242775	0.001814	0	0.0498216	0.244844	0.0579589	0.00240226	0	0.00855498	0	0.0889077	0	0.310364	0.0129404	0	0	0	0	0.00386852	0	0	0.194246	0	0.70089	0.725283
GSM1632240	GSE66795	0	0.0129475	0	0.239671	0.125044	0	0.0362898	0	0.0625703	0	0.238874	0	0.133492	0	0	0	0	0	0.00807949	0	0	0.143032	0	0.636044	0.772592
GSM1632241	GSE66795	0	0.0673488	0	0.0919773	0.234072	0	0	0	0.0672293	0	0.156901	0	0.0674253	0.0619718	0	0	0	0.00805345	0	0	0	0.245021	0	0.630931	0.779436
GSM1632242	GSE66795	0.0149451	0.0157402	0	0.134755	0.245378	0.00836768	0.00233428	0	0.0211445	0	0.154598	0	0.275777	0.00491252	0	0	0	0	0.00681114	0	0	0.115237	0	0.678827	0.746551
GSM1632243	GSE66795	0.0168777	0.00700221	0	0.248841	0.214122	0.0154915	0.0314613	0	0	0	0.103677	0	0.274091	0	0	0	0	0.00228832	0.00324047	0	0	0.0829079	0	0.687364	0.739959
GSM1632244	GSE66795	0	0.0550298	0	0.0885676	0.192181	0.0231542	0	0	0.00510137	0	0.181684	0	0.165899	0.0169337	0	0	0	0	0.000749933	0	0	0.270699	0	0.658899	0.755351
GSM1632245	GSE66795	0.0362973	0	0	0.0717133	0.0942436	0	0.0166376	0	0.0150081	0	0.189547	0	0.391838	0	0	0	0	0.00177933	0.00176211	0	0	0.181174	0	0.721361	0.703055
GSM1632246	GSE66795	0	0.0448121	0	0.221914	0.123804	0	0.0261611	0	0.05074	0	0.254418	0	0.151772	0.00934469	0	0	0	0	0.00226676	0	0	0.114768	0	0.649791	0.762717
GSM1632247	GSE66795	0.0308668	0	0	0.187381	0.138469	0	0.0434654	0	0.0066849	0.00509397	0.109045	0	0.305943	0.0021307	0	0	0	0.00752554	0.00605162	0	0	0.157344	0	0.655499	0.762282
GSM1632248	GSE66795	0.00685535	0.0234748	0	0.223411	0.159195	0	0.000995021	0	0.0177461	0	0.257668	0	0.18334	0.0113824	0	0	0	0.00095995	0.00433237	0	0	0.110641	0	0.672889	0.744166
GSM1632249	GSE66795	0.0105421	0.0414664	0	0.109383	0.166704	0	0.0144003	0	0.0262191	0	0.0984046	0	0.250194	0.0305957	0	0	0	0.00217892	0.0125214	0	0	0.237391	0	0.714492	0.715425
GSM1632250	GSE66795	0.0123291	0.0208529	0	0.24899	0.153137	0	0.0309403	0	0.022707	0	0.20371	0	0.149927	0.00735944	0	0	0	0	0.00221227	0	0	0.147834	0	0.653212	0.760743
GSM1632251	GSE66795	0.00355562	0.0248577	0	0.168344	0.0916148	0	0.0268171	0	0.0284954	0	0.161125	0	0.151367	0.0109333	0	0	0	0.00148454	0.00573606	0	0	0.325669	0	0.619457	0.785322
GSM1632252	GSE66795	0.0216912	0.00150815	0	0.243057	0.0845674	0	0.0588212	0	0.0183731	0	0.132882	0	0.211021	0.00656098	0	0	0	0.000268986	0.0083325	0	0	0.212917	0	0.673742	0.746337
GSM1632253	GSE66795	0.00956133	0	0	0.312847	0.227688	0	0.0347946	0	0.0144571	0	0.0558139	0	0.159842	0.000504267	0	0	0	0.00393257	0.00421572	0	0	0.176344	0	0.660281	0.755709
GSM1632254	GSE66795	0.016464	0.0165261	0.000857751	0.13087	0.185986	0	0.00780623	0	0.044113	0	0.0491774	0.00618761	0.247779	0.0105381	0	0	0	0.000353375	0.00561567	0	0	0.277726	0	0.663253	0.750845
GSM1632255	GSE66795	0.00555776	0.00352132	0	0.209515	0.0967227	0	0.0266706	0	0.00355088	0.0113783	0.133226	0	0.22398	0.00454551	0	0	0	0.000746249	0.000830064	0	0	0.279756	0	0.703655	0.716129
GSM1632256	GSE66795	0.0598122	0	0	0.221271	0.215802	0	0.0269035	0	0.00262238	0.00371809	0.070295	0	0.255473	0.00599386	0	0	0	0.00388895	0.00210797	0	0	0.132112	0	0.657233	0.762918
GSM1632257	GSE66795	0.0345215	0	0	0.263897	0.0145215	0.10467	0.0280861	0	0	0	0.0415364	0	0.174986	0	0	0	0	0.00342743	0.000776246	0	0	0.333577	0	0.670022	0.743761
GSM1632258	GSE66795	0.00833148	0	0	0.121665	0.12858	0.130601	0.0311934	0	0	0	0.184657	0	0.21858	0	0	0	0	0.00377165	0	8.26277e-05	0	0.172538	0	0.662125	0.755453
GSM1632259	GSE66795	0	0.0613073	0	0.0684919	0.18501	0	0.0384509	0	0.0483237	0	0.140165	0	0.22799	0.00517292	0	0	0	0.0129582	0.00640896	0	0	0.205721	0	0.649393	0.76816
GSM1632260	GSE66795	0.0282508	0	0	0.251129	0.148233	0	0.0343575	0	0.00591019	0	0.121726	0	0.196099	0.0156864	0	0	0	0.00185377	0.00439133	0	0	0.192363	0	0.683994	0.739504
GSM1632261	GSE66795	0.0665466	0	0	0.179359	0.14579	0	0.00328369	0	0.0350976	0	0.147647	0	0.221012	0.00531311	0	0	0	0.00379676	0.0007691	0	0	0.191385	0	0.646484	0.767891
GSM1632262	GSE66795	0.0799925	0	0	0.0609828	0.0727726	0	0.0465357	0	0	0.0683273	0.201241	0	0.27546	0	0	0	0	0.00492263	0.00321717	0	0	0.186549	0	0.685586	0.735491
GSM1632263	GSE66795	0.0275679	0	0	0.0554092	0.127235	0.00104744	0.0401504	0	0	0	0.278501	0	0.218441	0.00764359	0	0	0	0.00305377	0.00915885	0	0	0.231793	0	0.682925	0.734809
GSM1632264	GSE66795	0.00570338	0.0214015	0	0.150681	0.226063	0	0.0223646	0	0.019439	0	0.230264	0	0.168832	0.0105385	0	0	0	0.000914921	0	0	0	0.143797	0	0.592386	0.805413
GSM1632265	GSE66795	0.000659214	0	0	0.0792846	0.188588	0.0463817	0.0369809	0	0	0.0761805	0.103464	0	0.22091	0	0	0	0	0.00177608	0.00514689	0	0	0.240627	0	0.645598	0.765606
GSM1632266	GSE66795	0.0263053	0.0318526	0	0.0842654	0.263114	0	0.0102363	0	0.0137013	0	0.0882549	0	0.195552	0.00264725	0	0.00199869	0	0.00246526	0.00119122	0	0	0.278416	0	0.672842	0.744328
GSM1632267	GSE66795	0.00253268	0	0	0.100654	0.0764584	0.0536722	0.0294728	0	0	0.0296146	0.200171	0	0.291971	0	0	0	0	0.000794337	0.0128779	0	0	0.201781	0	0.672099	0.744211
GSM1632268	GSE66795	0	0.0103275	0	0.00657539	0.133557	0.0568149	0.0038999	0	0.0137997	0	0.0641427	0	0.401589	0	0	0	0	0.00102676	0.00281467	0	0	0.305453	0	0.723438	0.69133
GSM1632269	GSE66795	0.010385	0.0061496	0	0.0642635	0.237158	0	0.0167763	0	0.0326791	0	0.146222	0	0.209476	0.0250527	0	0	0	0.00123729	0.0128604	0	0	0.237741	0	0.67523	0.745288
GSM1632270	GSE66795	0	0.0251391	0	0.0775052	0.137737	0.0243661	0.043261	0	0	0.0553289	0.174834	0	0.302934	0.00865424	0	0	0	0.00537356	0.00920768	0	0	0.135659	0	0.674025	0.748071
GSM1632271	GSE66795	0.0163472	0.0250638	0	0.272701	0.141408	0	0.0187537	0	0.0395678	0.0328332	0.0916522	0	0.131103	0.032716	0	0	0	0	0.00240652	0	0	0.195448	0	0.655504	0.760681
GSM1632272	GSE66795	0.0114878	0.00522073	0	0.140002	0.159486	0	0.0400261	0	0.0175203	0	0.130588	0	0.218278	0.0117772	0	0	0	0	0.00578425	0	0	0.259829	0	0.666245	0.749912
GSM1632273	GSE66795	0.00421708	0.0036904	0	0.0954502	0.222411	0	0.0214469	0	0.00114959	0.0186261	0.107591	0	0.256978	0	0	0	0	0.00424481	0.00499315	0	0	0.259201	0	0.698143	0.722764
GSM1632274	GSE66795	0.00754309	0.00325652	0	0.308565	0.163135	0	0.0678686	0	0.0589741	0	0.123682	0	0.114936	0.00941244	0	0	0	0.00515319	0.00523861	0	0	0.132236	0	0.577971	0.815502
GSM1632275	GSE66795	0	0.0813382	0	0.0673499	0.260889	0	0.0307989	0	0.0622757	0.0482466	0.0595036	0	0.19654	0.0357245	0	0	0	0.0117338	0	0	0	0.1456	0	0.614573	0.795759
GSM1632276	GSE66795	0.0561461	0.00452292	0	0.138953	0.286817	0	0.0104766	0	0.000755884	0	0.153573	0	0.243844	0	0	0.00433157	0	0.0040612	0.0035252	0	0	0.0929944	0	0.619524	0.789153
GSM1632277	GSE66795	0.0560963	0.0310128	0	0.0746709	0.180549	0	0.00643719	0	0.0234948	0.0430462	0.0759825	0	0.274161	0	0	0	0	0.00460263	0.0010504	0	0	0.228896	0	0.683628	0.73807
GSM1632278	GSE66795	0.021596	0	0	0.119226	0.184608	0.100901	0.0322444	0	0	0.0845423	0.0619046	0	0.241757	0	0	0	0	0.00333355	0.0011655	0	0	0.14872	0	0.693383	0.734461
GSM1632279	GSE66795	0.0586038	0.0213979	0.00429339	0.0663817	0.15921	0	0.0149178	0	0.0455052	0.0517387	0.115309	0	0.271526	0.0247132	0	0	0	0.00663604	0.00213815	0	0	0.157629	0	0.633197	0.780497
GSM1632280	GSE66795	0	0.0260618	0	0.0793854	0.137005	0.0469221	0.0163396	0	0.00509799	0	0.171118	0	0.144287	0	0	0	0	0.00197401	0.0342851	0	0	0.337525	0	0.728271	0.694317
GSM1632281	GSE66795	0.023706	0.0128998	0	0.254013	0.124589	0	0.00858277	0	0.0493835	0	0.16125	0	0.149527	0.0109294	0	0	0	0	0.00387594	0	0	0.201243	0	0.632025	0.776836
GSM1632282	GSE66795	0.0200998	0.00451149	0	0.200469	0.209075	0	0.0373265	0	0.0371243	0	0.124898	0	0.131328	0	0	0	0	0.000836435	0.0022692	0	0	0.232062	0	0.670714	0.747817
GSM1632283	GSE66795	0	0.0343484	0	0.0626723	0.170466	0.0456782	0.019566	0	0.0136957	0.00654625	0.153486	0	0.177806	0.0121497	0	0	0	0.00326901	0	0	0	0.300316	0	0.657869	0.755108
GSM1632284	GSE66795	0	0.0249723	0	0.250465	0.149283	0	0.0139007	0	0.0250158	0	0.249851	0	0.167909	0.00941098	0	0	0	0	0.00190298	0	0	0.10729	0	0.620561	0.78411
GSM1632285	GSE66795	0.00645772	0.0107863	0	0.100172	0.139222	0.0396408	0.0215415	0	0	0.0514875	0.173851	0	0.167024	0.0127332	0	0	0	0	0.00366826	0	0	0.273415	0	0.67443	0.74158
GSM1632286	GSE66795	0	0.0177521	0	0.217502	0.176969	0	0.0234113	0	0.0513809	0	0.230432	0	0.142196	0.0274898	0	0	0	0	0.00441956	0	0	0.108447	0	0.670808	0.747556
GSM1632287	GSE66795	0.0173283	0.0193999	0	0.0585248	0.189371	0	0.0228102	0	0.0317147	0	0.145032	0	0.233383	0	0	0.000931297	0	0.010562	0.0278053	0	0	0.243137	0	0.673147	0.747303
GSM1632288	GSE66795	0	0.016427	0	0.212732	0.112836	0	0.004045	0	0.0292816	0	0.13651	0.00563297	0.19327	0.029117	0	0	0	0	0.0023682	0	0	0.25778	0	0.667192	0.748464
GSM1632289	GSE66795	0.0112485	0.0123237	0	0.0696903	0.149562	0	0.0359687	0	0.0215929	0	0.160794	0	0.254259	0.0164168	0	0	0	0.00315092	0.0207975	0	0	0.244196	0	0.634958	0.774397
GSM1632290	GSE66795	0	0.0185666	0	0.0966121	0.239885	0	0.00950274	0	0.0557004	0	0.0780994	0.00217895	0.161026	0.00773462	0	0	0	0.000453703	0	0	0	0.33024	0	0.654494	0.756671
GSM1632291	GSE66795	0.0201953	0.00526031	0	0.183471	0.236983	0	0.0200162	0	0	0.0373406	0.102398	0	0.151425	0.00274452	0	0	0	0.00296543	0.00102196	0	0	0.23618	0	0.661499	0.753832
GSM1632292	GSE66795	0	0.0223358	0	0.0537675	0.118313	0.0439835	0.01438	0	0.00871225	0	0.0773595	0.00504159	0.248491	0.012827	0	0	0	0.00663383	0.0278792	0	0	0.360276	0	0.700257	0.71537
GSM1632293	GSE66795	0.0306431	0.0125324	0	0.1309	0.276014	0	0.0178563	0	0.0836824	0	0.085457	0	0.119502	0.0225133	0	0	0	0.000989937	0.00675252	0	0	0.213157	0	0.61813	0.78857
GSM1632294	GSE66795	0	0.0287933	0	0.147319	0.20349	0	0.00351607	0	0.0657893	0	0.127754	0	0.103062	0.00938923	0	0	0	0	0.00860107	0	0	0.302286	0	0.684772	0.733992
GSM1632295	GSE66795	0	0.0227047	0	0.0712077	0.219786	0.0106326	0.0316586	0	0	0	0.17415	0	0.250469	0.00431915	0	0	0	0.00537191	0.00830767	0	0	0.201393	0	0.656157	0.760147
GSM1632296	GSE66795	0.00416616	0.00300501	0	0.0720739	0.215347	0.0839997	0.0119171	0	0.00936576	0	0.106596	0	0.196437	0.00603218	0	0	0	0	0	0	0	0.291059	0	0.67705	0.739234
GSM1632297	GSE66795	0.0231511	0.00176552	0	0.225932	0.218061	0	0.0167113	0	0.00798569	0.0283745	0.0605798	0	0.147948	0	0	0	0	0.00909849	0.0275199	0	0	0.232872	0	0.675473	0.744813
GSM1632298	GSE66795	0.0792285	0	0	0.0885881	0.198813	0	0.00348586	0	0.0568536	0.0386072	0.0644947	0	0.232865	0.0231362	0	0	0	0.0037623	0	0	0	0.210166	0	0.653406	0.763699
GSM1632299	GSE66795	0	0.0135394	0	0.113166	0.269668	0	0.0214979	0	0	0.10002	0.127401	0	0.125959	0.00951653	0	0	0	0	0	0	0	0.219232	0	0.659121	0.755204
GSM1632300	GSE66795	0.0402819	0.0214375	0	0.152019	0.201629	0	0.0360324	0	0.0595696	0	0.110582	0	0.119231	0.0287599	0	0.00182636	0	0.0166168	0.00141879	0	0	0.210596	0	0.597728	0.803737
GSM1632301	GSE66795	0	0.0364252	0	0.340814	0.144064	0	0.00571065	0	0.0275832	0.0167594	0.0637752	0	0.139873	0.00680821	0	0.000479366	0	0.000964947	0.00413176	0	0	0.212611	0	0.674543	0.743725
GSM1632302	GSE66795	0	0.0220322	0	0.213006	0.155906	0	0.0149958	0	0.0703964	0	0.147459	0	0.203438	0.0143914	0	0	0	0.000788579	0.00762728	0	0	0.14996	0	0.646302	0.768989
GSM1632303	GSE66795	0.0669889	0	0	0.0860247	0.0709012	0.087194	0.0198579	0	0.00499291	0	0.102165	0	0.196717	0.0137205	0	0	0	0.00243116	0.0169557	0	0	0.332051	0	0.71019	0.71066
GSM1632304	GSE66795	0.0339628	0	0	0.107389	0.0705667	0.0519621	0.0337381	0	0	0	0.18826	0	0.263075	0.00488712	0	0	0	0.00103662	0.00753614	0	0	0.237586	0	0.717531	0.707866
GSM1632305	GSE66795	0	0.00483092	0	0.258856	0.200638	0	0.00395126	0	0.0220079	0	0.121137	0	0.163125	0.00560811	0	0	0	0.00231646	0.00392868	0	0	0.213602	0	0.657083	0.756984
GSM1632306	GSE66795	0.0499183	0	0	0.309967	0.115201	0	0.0191922	0	0	0.0702624	0.0501134	0	0.172909	0	0	0	0	0.00374346	0.00625826	0	0	0.202436	0	0.680005	0.740124
GSM1632307	GSE66795	0	0.0264543	0	0.142205	0.123521	0	0.00894895	0	0.00577585	0	0.165056	0.0040317	0.154737	0.00794522	0	0	0	0.00151409	0.00027821	0	0	0.359534	0	0.710507	0.706885
GSM1632308	GSE66795	0	0.0175265	0	0.0812935	0.155043	0	0.0193516	0	0.0347802	0	0.135388	0	0.264972	0	0	0	0	0	0.00802578	0	0	0.283619	0	0.713865	0.707821
GSM1632309	GSE66795	0.00676372	0.0145362	0	0.142493	0.219318	0	0.00900906	0	0.00500147	0	0.171731	0	0.178455	0.036079	0	0	0	0.00120621	0.0198045	0	0	0.195603	0	0.657321	0.760297
GSM1632310	GSE66795	0.0697861	0	0	0.203677	0.151355	0.0363773	0.0357793	0	0	0.0555416	0.066925	0	0.209437	0	0	0	0	0.00551764	0.0050932	0	0	0.160511	0	0.65772	0.761791
GSM1632311	GSE66795	0	0.0933182	0	0.0969028	0.235983	0	0.0365421	0	0.0992542	0	0.0590471	0.00968012	0.162233	0	0	0	0	0.0140075	0.0128951	0	0	0.180137	0	0.645955	0.77449
GSM1632312	GSE66795	0.00997715	0.0202532	0	0.311907	0.165697	0	0.00732782	0	0.00339581	0.082827	0.0899453	0	0.161704	0	0	0.00530031	0	0.00691187	0.0214317	0	0	0.113322	0	0.65472	0.759919
GSM1632313	GSE66795	0.00345255	0	0	0.153837	0.0514579	0.0348665	0.0418132	0	0	0.0769361	0.166384	0	0.246217	0	0	0	0	0.00106196	0.00953823	0	0	0.214436	0	0.617296	0.786654
GSM1632314	GSE66795	0	0.0460657	0	0.0507248	0.123162	0.0268131	0.0272923	0	0.0328085	0.0676791	0.0871577	0	0.217557	0	0	0	0	0.017177	0.0278064	0	0	0.275757	0	0.640868	0.769896
GSM1632315	GSE66795	0	0.00765016	0	0.164232	0.119251	0	0.0262658	0	0.00191585	0.0212272	0.170062	0	0.15043	0.0117354	0	0	0	0.00172049	0.00557126	0	0	0.319938	0	0.653245	0.757864
GSM1632316	GSE66795	0.0641999	0	0	0.0384295	0.192108	0	0.0243164	0	0.0186001	0.0342737	0.0830287	0	0.140555	0.011999	0	0	0	0.00570229	0	0	0	0.386788	0	0.680861	0.733445
GSM1632317	GSE66795	0.0218646	0.00161906	0.0066656	0.129983	0.162486	0	0.0450902	0	0.0079806	0.00357559	0.189112	0	0.104815	0.00988613	0	0.00252699	0	0.00353777	0	0	0	0.310858	0	0.643533	0.766337
GSM1632318	GSE66795	0.00170649	0.00169925	0	0.10948	0.151616	0.0124216	0.000963943	0	0.0067217	0	0.225915	0.000451944	0.30532	0.00572578	0	0	0	0.00558067	0.00322106	0	0	0.169178	0	0.653067	0.759857
GSM1632319	GSE66795	0	0.0266519	0	0.0548548	0.227284	0	0.00750928	0	0.0249965	0	0.0663962	0	0.182484	0.0195942	0	0	0	0.00403829	0.0190655	0	0	0.367126	0	0.672242	0.740767
GSM1632320	GSE66795	0.0459566	0	0	0.0535003	0.116897	0.0390968	0.0100434	0	0	0	0.0892567	0	0.308611	0	0	0	0	0.00865474	0.00638763	0	0	0.321596	0	0.703913	0.712373
GSM1632321	GSE66795	0.0130524	0	0	0.248611	0.119648	0.0462165	0.0147064	0	0.0263144	0	0.115846	0	0.174788	0.0107761	0	0	0	0.000922023	0.00146456	0	0	0.227655	0	0.691725	0.730448
GSM1632322	GSE66795	0.0225777	0.0214	0	0.0227082	0.20989	0	0.0127752	0	0.0325973	0	0.0496508	0	0.174617	0.0244357	0	0	0	0.00289367	0.0155521	0	0	0.410902	0	0.670988	0.741536
GSM1632323	GSE66795	0.0173235	0.0143746	0	0.0868215	0.145918	0.0161326	0.00440429	0	0.0342667	0	0.146184	0	0.170161	0	0	0	0	0.00283711	0.0283304	0	0	0.333246	0	0.6872	0.73003
GSM1632324	GSE66795	0.0104698	0.0203538	0	0.115649	0.200021	0	0.0108359	0	0.0887184	0	0.118675	0	0.197178	0.0278623	0	0	0	0.00311105	0.00635813	0	0	0.200767	0	0.603165	0.799378
GSM1632325	GSE66795	0.0194441	0.0236635	0	0.11983	0.215015	0	0.00518558	0	0.0271763	0.0186566	0.0601668	0	0.191458	0	0	0	0	0.00909025	0.0112073	0	0	0.299107	0	0.663869	0.7504
GSM1632326	GSE66795	0	0.0240448	0	0.00923429	0.0829413	0.0367634	0.00661885	0	0.00480532	0	0.0386105	0	0.352437	0.0341269	0	0	0	0.00971866	0.0216026	0	0	0.379096	0	0.749416	0.662577
GSM1632327	GSE66795	0	0.0391551	0	0.113621	0.226861	0.0177099	0.0628304	0	0.0600723	0	0.0537891	0	0.160338	0	0.0020655	0.0154132	0	0.0122969	0.00336766	0	0	0.232479	0	0.655008	0.76378
GSM1632328	GSE66795	0.0131338	0.000421234	0	0.168862	0.175438	0	0.017861	0	0.0121127	0.0508109	0.107546	0	0.141292	0.00945463	0	0	0	0	0	0	0	0.303067	0	0.671771	0.743018
GSM1632329	GSE66795	0	0.0364465	0	0.0844541	0.28878	0.0853771	0.0166871	0	0.0509995	0	0.0843898	0	0.16977	0.0199921	0	0	0	0.000924828	0.00341364	0	0	0.158765	0	0.643347	0.772688
GSM1632330	GSE66795	0.0310863	0.0163576	0	0.118826	0.272557	0	0.00517763	0	0.0261517	0	0.142863	0	0.105662	0.00385859	0	0	0	0.00446763	0	0.00070208	0	0.272291	0	0.639751	0.770217
GSM1632331	GSE66795	0.0311841	0.00473995	0	0.157359	0.132093	0	0.0194458	0	0.0224083	0.0146354	0.118247	0	0.178507	0.0129244	0	0	0	6.3666e-05	0.00202705	0	0	0.306365	0	0.682877	0.734354
GSM1632332	GSE66795	0.00211377	0.0141904	0	0.0286512	0.0940125	0.0617491	0.0189212	0	0.00518013	0	0.0673849	0	0.147844	0.0100751	0	0	0	0.00391061	0.00198508	0	0	0.543982	0	0.724239	0.695345
GSM1632333	GSE66795	0	0.00482419	0	0.0123949	0.231604	0	0.0187133	0	0.0448249	0.00236052	0.1101	0	0.218465	0.0132873	0	0	0	0	0.0070326	0	0	0.336393	0	0.702818	0.714633
GSM1632334	GSE66795	0	0.00876563	0	0.240969	0.118941	0	0.0488576	0	0	0.0083783	0.189065	0	0.135919	0.0103217	0	0	0	0.00319437	0.00775519	0	0	0.227834	0	0.668526	0.747444
GSM1632335	GSE66795	0.0163496	0.00416877	0	0.0559335	0.214279	0	0.0230747	0	0.0513454	0	0.209776	0	0.305259	0	0	0	0	0.00487724	0.00259571	0	0	0.11234	0	0.686708	0.740424
GSM1632336	GSE66795	0	0.0217349	0	0.00902492	0.0646191	0.00487536	0.0340699	0	0	0.133301	0.104117	0	0.240815	0.0187661	0	0	0	0.00992878	0	0	0	0.358748	0	0.698727	0.716268
GSM1632337	GSE66795	0.0020097	0.0245991	0	0.0190785	0.272514	0.0376973	0.0251651	0	0.00362685	0	0.137375	0	0.222335	0	0	0	0	0.00408043	0.0135403	0	0	0.237978	0	0.653338	0.761514
GSM1632338	GSE66795	7.99773e-05	0	0	0.267639	0.0244385	0	0.032068	0	0.00129912	0.0559206	0.15354	0	0.180447	0	0	0	0	0.00273392	0.0360195	0	0	0.245815	0	0.718016	0.704758
GSM1632339	GSE66795	0.0504994	0	0	0.0346893	0.251375	0.0185482	0.00469324	0	0.0797843	0.0241677	0.0706325	0	0.187643	0.00378778	0	0	0	0.00337486	0.00158761	0	0	0.269216	0	0.697537	0.726026
GSM1632340	GSE66795	0.0201604	0	0	0.0103173	0.12101	0.107754	0.0129529	0	0.0404357	0.0246893	0.157465	0	0.226296	0.0124273	0	0	0	0	0.00958378	0	0	0.256908	0	0.712939	0.712967
GSM1632341	GSE66795	0.0410659	0	0	0.105446	0.108161	0	0.0138646	0	0.0304661	0	0.102122	0	0.190201	0.0130765	0	0	0	0.00129334	0.00734584	0	0	0.386958	0	0.701153	0.714583
GSM1632342	GSE66795	0.0120307	0.00303109	0	0.190077	0.100506	0.00543347	0.0360191	0	0.00207144	0.0583332	0.182821	0	0.20008	0.0141087	0	0	0	0	0.00730971	0	0	0.188178	0	0.695394	0.726786
GSM1632343	GSE66795	0.064253	0	0	0.0763113	0.208599	0.0841184	0.0322647	0	0	0	0.14829	0	0.153967	0.0105482	0	0	0	0.00463266	0	0	0	0.217016	0	0.655485	0.762275
GSM1632344	GSE66795	0.00138179	0.00507856	0	0.109051	0.198605	0	0.0191025	0	0.00166354	0	0.206812	0	0.173204	0.0165393	0	0	0	0	0.00899436	0	0	0.259568	0	0.636314	0.772254
GSM1632345	GSE66795	0.0124863	0.00366382	0	0.0970479	0.165766	0	0.0242999	0	0.0190952	0	0.143047	0	0.240491	0.00977361	0	0	0	0.0062293	0.000531675	0	0	0.27757	0	0.693302	0.726293
GSM1632346	GSE66795	0	0.0392488	0	0.0329319	0.138782	0.0578535	0.0169407	0	0.00819032	0	0.0619159	0	0.210972	0	0	0	0	0.00783858	0.022836	0	0	0.402491	0	0.671148	0.741432
GSM1632347	GSE66795	0	0.000861507	0	0.371061	0.0258763	0	0.0139874	0	0.00101523	0.0584008	0.0816122	0.00994097	0.194073	0	0	0	0	0.00602026	0.00772132	0	0	0.22943	0	0.666973	0.747026
GSM1632348	GSE66795	0	0.0407717	0	0.159586	0.141964	0	0.0449239	0	0.097662	0	0.0885742	0.000477931	0.162281	0	0.00127735	0	0	0.0126077	0.0200191	0	0	0.229855	0	0.605966	0.797776
GSM1632349	GSE66795	0.00247006	0.0050489	0	0.12061	0.160752	0.0524564	0.00105935	0	0.0474506	0	0.0904934	0	0.0747811	0.0256453	0	0	0	0	0.0117701	0	0	0.407463	0	0.66964	0.743331
GSM1632350	GSE66795	0	0.0213036	0	0.0751669	0.144912	0	0.0174204	0	0.0253101	0.022846	0.107826	0	0.180961	0.083374	0	0	0	0	0.0299463	0	0	0.290934	0	0.684664	0.735547
GSM1632351	GSE66795	0	0.0173869	0	0.112756	0.105978	0	0.0349743	0	0.000132381	0.0174477	0.142879	0	0.160391	0.0199009	0	0	0	0.0144304	0.0352186	0	0	0.338505	0	0.653652	0.757832
GSM1632352	GSE66795	0	0.0656116	0	0.122453	0.220764	0	0.0423962	0	0.0756112	0	0.0770352	0.00659888	0.112392	0.00605578	0	0.00515047	0	0.0115389	0.0216313	0	0	0.23276	0	0.628824	0.782968
GSM1632353	GSE66795	0.0155864	0.00780805	0	0.131045	0.173497	0	0.0390582	0	0.0492378	0	0.192084	0	0.0971596	0.024217	0	0	0	0.00229213	0	0	0	0.268015	0	0.632393	0.775941
GSM1632354	GSE66795	0	0.0118385	0	0.0438967	0.15976	0.118973	0.00701849	0	0	0	0.176369	0	0.222698	0.0236949	0	0	0	0.00143352	0.0181581	0	0	0.216159	0	0.689154	0.735279
GSM1632355	GSE66795	0	0.0211493	0	0.165223	0.157276	0	0.0283825	0	0.020472	0.0334382	0.134443	0	0.216873	0.00352171	0	0	0	0	0.0107597	0	0	0.208461	0	0.696907	0.7283
GSM1632356	GSE66795	0	0.00675551	0	0.146897	0.0519992	0	0.0265126	0	0.0274002	0	0.0794491	0	0.167761	0.000714864	0	0	0	0.00435698	0.021788	0	0	0.466365	0	0.682084	0.734038
GSM1632357	GSE66795	0.0295483	0	0	0.086269	0.205348	0.00141462	0.0193557	0	0.0172786	0	0.15118	0	0.167098	0.00261717	0	0	0	0.00252634	0	0	0	0.317365	0	0.708839	0.71175
GSM1632358	GSE66795	0	0.0213888	0	0.0808127	0.209526	0	0.0265963	0	0.0319551	0	0.186315	0	0.125293	0.0109068	0	0	0	0	0.00419339	0	0	0.303012	0	0.660085	0.753314
GSM1632359	GSE66795	0	0.0234977	0	0.0626917	0.199632	0	0.0315129	0	0.00526417	0	0.169273	0	0.192303	0.00517353	0	0	0	0.00306028	0.0304982	0	0	0.277093	0	0.690741	0.730723
GSM1632360	GSE66795	0	0.0776038	0.01446	0.11794	0.286788	0	0.01386	0	0.105003	0.0103646	0.0852649	0	0.038334	0.0125131	0	0.0125553	0	0.0112023	0	0	0	0.21411	0	0.598234	0.802743
GSM1632361	GSE66795	0.0117657	0.00545482	0	0.0442704	0.232714	0	0.0206249	0	0.0308027	0	0.148395	0	0.163453	0.00851551	0	0.00117221	0	0	0.00609049	0	0	0.326742	0	0.699053	0.719838
GSM1632362	GSE66795	0	0.0394222	0	0.0172434	0.185602	0.00589352	0.0104553	0	0.0198089	0	0.0883132	0	0.204295	0.0240793	0	0	0	0.00528664	0.0202434	0	0	0.379357	0	0.668959	0.743367
GSM1632363	GSE66795	0	0.0536691	0	0.0598844	0.269399	0	0.0183448	0	0.0866323	0	0.0424562	0.00421827	0.220064	0.0345037	0	0	0	0.00890357	0.00190188	0	0	0.200023	0	0.664411	0.757748
GSM1632364	GSE66795	0.0228616	0.000812163	0	0.205781	0.144492	0	0.0207077	0	0.0285666	0	0.159669	0	0.171553	0.0136483	0	0	0	0	0	0	0	0.231909	0	0.651372	0.761805
GSM1632365	GSE66795	0.00629492	0.0223848	0	0.0565766	0.21886	0.0279027	0.0157379	0	0.0369953	0	0.0661282	0	0.177592	0.0262366	0	0.000323051	0	0.00197765	0.0240915	0	0	0.318899	0	0.656028	0.756375
GSM1632366	GSE66795	0.0153177	0.0056556	0	0.0944671	0.161249	0.0271203	0.00306788	0	0.0977008	0	0.101809	0	0.116255	0.0444891	0	0	0	0	0	0	0	0.332869	0	0.690737	0.727955
GSM1632367	GSE66795	0.00120392	0.0190574	0	0.221818	0.0401359	0	0.0274814	0	0.0254313	0.113461	0.133152	0	0.103967	0.00747397	0	0	0	0.00569998	0	0	0	0.301118	0	0.601746	0.800188
GSM1632368	GSE66795	0	0.00866002	0	0.112555	0.215166	0.0162798	0.00868229	0	0.00765901	0	0.192867	0	0.149678	0.00309956	0	0.00145224	0	0	0.00411607	0	0	0.279785	0	0.673492	0.742191
GSM1632369	GSE66795	0.0536997	0	0	0.427417	0.077195	0	0.0265492	0	0.062225	0	0.0931857	0	0.102619	0.00542484	0	0.00146477	0	0.0087323	0.026581	0	0	0.114906	0	0.620872	0.785184
GSM1632370	GSE66795	0.00810694	0	0	0.0781106	0.187193	0	0.00935287	0	0.00460138	0	0.213244	0	0.207751	0.011959	0	0	0	0	0.00209906	0	0	0.277582	0	0.694389	0.72407
GSM1632371	GSE66795	0	0.0300405	0	0.290326	0.162442	0	0.00784256	0	0.0155063	0.0176594	0.085188	0.0393781	0.118501	0	0	0	0	0.00293192	0.00788788	0	0	0.222296	0	0.648476	0.763183
GSM1632372	GSE66795	0.00731902	0.0136552	0	0.0300654	0.255041	0.0631645	0.00989142	0	0.0531025	0	0.102573	0	0.20117	0.000490354	0	0	0	0.000440652	0.000340983	0	0	0.262746	0	0.640623	0.769542
GSM1632373	GSE66795	0	0.0151868	0	0.0861509	0.220904	0	0.033238	0	0.034689	0	0.180107	0	0.148957	0.0100091	0	0	0	0	0.00843185	0	0	0.262326	0	0.653845	0.759841
GSM1632374	GSE66795	0.0298161	0	0	0.248103	0.115766	0	0.0715745	0	0.019035	0.028999	0.118999	0	0.139896	0.00592361	0	0	0	0.0069662	0.00766069	0	0	0.207261	0	0.63458	0.775992
GSM1632375	GSE66795	0	0.00793073	0	0.148096	0.118122	0	0.0132323	0	0.0083784	0.011792	0.0940167	0	0.217381	0.0227279	0	0	0	0.00558761	0.00688647	0	0	0.345849	0	0.657288	0.753905
GSM1632376	GSE66795	0	0.0302304	0	0.0968412	0.177549	0.0648143	0.00592827	0	0.0194774	0	0.213234	0	0.120992	0.0162892	0	0	0	0	0.00261819	0	0	0.252026	0	0.648496	0.763476
GSM1632377	GSE66795	0.0244406	0	0	0.224135	0.0883322	0	0.0387009	0	0.0293826	0.0182169	0.122904	0	0.173253	0	0	0	0	0.000743084	0.0126526	0	0	0.26724	0	0.660853	0.753759
GSM1632378	GSE66795	0.0174101	0	0	0.0576282	0.200977	0	0.00876753	0	0.0166104	0	0.0952201	0	0.292786	0.0120924	0	0	0	0	0.00893701	0	0	0.289571	0	0.68228	0.733274
GSM1632379	GSE66795	0	0.00989687	0	0.0397971	0.071193	0	0.00207946	0	0.0018663	0.000850418	0.0784452	0	0.429084	0	0	0	0	0.0060454	0.0101153	0	0	0.350627	0	0.737286	0.675641
GSM1632380	GSE66795	0.0311747	0	0	0.108178	0.228631	0	0.0155719	0	0.0416863	0	0.0558807	0	0.29691	0.0064484	0	0	0	0.004654	0.00894345	0	0	0.201921	0	0.721437	0.710212
GSM1632381	GSE66795	0.0439115	0.000449612	0	0.0711648	0.150428	0.0442881	0.017581	0	0.0257909	0	0.144791	0	0.230933	0	0	0	0	0.00300371	0.00949756	0	0	0.258161	0	0.65023	0.762643
GSM1632382	GSE66795	0	0.0603516	0	0.0837428	0.192412	0.0163055	0.0147048	0	0.0676988	0.0502637	0.00402331	6.32206e-07	0.159684	0	0	0	0	0.0185655	0.0398609	0	0	0.292387	0	0.608355	0.794014
GSM1632383	GSE66795	0.0484084	0	0	0.312146	0.17136	0	0.00853462	0	0.0183917	0.0127045	0.107046	0	0.147482	0.000953074	0	0.00100919	0	0.00790561	0.00443523	0	0	0.159624	0	0.600089	0.800075
GSM1632384	GSE66795	0.0137306	0	0	0.115667	0.128818	0	0.024817	0	0	0	0.137113	0	0.263551	0	0	0	0	0.0181469	0.0227198	0	0	0.275437	0	0.693773	0.726038
GSM1632385	GSE66795	0.0135073	0	0	0.114182	0.157806	0.0212987	0.0149056	0	0.00202374	0	0.145037	0	0.222089	0.00649299	0	0	0	4.71186e-05	0.00195979	0	0	0.300651	0	0.696676	0.721556
GSM1632386	GSE66795	0	0.00736622	0	0.166992	0.118242	0	0.0358035	0	0.0118962	0	0.188541	0	0.286418	0	0	0	0	0.00390952	0.00681263	0	0	0.17402	0	0.680551	0.740075
GSM1632387	GSE66795	0.0246648	0	0	0.0872954	0.254747	0.0371287	0.0375602	0	0.0383972	0	0.0541536	0	0.144239	0	0	0	0	0.00814179	0.0174443	0	0	0.296228	0	0.63418	0.77428
GSM1632388	GSE66795	0.0344046	0.000941881	0	0.226587	0.161805	0	0.0416878	0	0.0311613	0	0.0741238	0	0.182089	0.00982327	0	0	0	0.0029823	0.0100849	0	0	0.224309	0	0.657177	0.759997
GSM1632389	GSE66795	0.0151563	0.00494104	8.72471e-07	0.230006	0.119897	0.0320461	0.0335468	0	0.00453752	0	0.146635	0	0.17915	0.00862664	0	0	0	0.000550527	0	0	0	0.224906	0	0.658434	0.756415
GSM1632390	GSE66795	0.0055626	0.0210486	0	0.0154934	0.24355	0.0332425	0.0110296	0	0.0224137	0	0.074893	0	0.152421	0.0234481	0	0	0	0.00633335	0.0178791	0	0	0.372684	0	0.717682	0.700733
GSM1632391	GSE66795	0.0778155	0	0	0.0942476	0.104086	0	0.0410247	0	0.000886509	0	0.139204	0	0.184782	0.00782752	0	0	0	0.00862948	0.001419	0	0	0.340078	0	0.644352	0.765247
GSM1632392	GSE66795	0.0102077	0	0	0.216653	0.183667	0	0.0176892	0	0.00226769	0.0356827	0.106802	0	0.180187	0.00430268	0	0	0	0.00377571	0.00441573	0	0	0.234349	0	0.691298	0.729852
GSM1632393	GSE66795	0.00924658	0.0114088	0	0.137385	0.20032	0	0.0479076	0	0.0356812	0	0.151446	0	0.151887	1.65921e-06	0	0	0	0.0045023	0.00417482	0	0	0.246038	0	0.674933	0.744842
GSM1632394	GSE66795	0.00112049	0.0122107	0	0.119418	0.200085	0	0.0188969	0	0.00104645	0	0.161201	0	0.160354	0.00929065	0	0	0	0.00642922	0.00212261	0	0	0.307824	0	0.680329	0.736025
GSM1632395	GSE66795	0	0.0309654	0	0.113584	0.209544	0	0.0333268	0	0.0576089	0	0.0950211	0	0.219199	0	0	0.0131863	0	0.0148549	0	0	0	0.212709	0	0.664513	0.756205
GSM1632396	GSE66795	0	0.0779053	0	0.108717	0.23691	0	0.0470999	0	0.0369496	0	0.133055	0	0.0861553	0.00939441	0	0	0	0.00451363	0.00910158	0	0	0.250198	0	0.639192	0.773721
GSM997850	GSE40611	0	0.133582	0	0	0	0.0672875	0.0182494	0	0.105592	0.0715713	0.0448415	0	0	0.233711	0.156653	0	0.084274	0	0.0288289	0	0.0554095	0	0.1	0.122923	1.04182
GSM997851	GSE40611	0	0.121707	0.377782	0.21034	0	0	0	0.144147	0	0	0.0109424	0.0301166	0.0275822	0.0573251	0	0.00680076	0	0	0.0132574	0	0	0	0	0.520817	0.869979
GSM997852	GSE40611	0	0.168053	0.257797	0	0.0353274	0.0452763	0	0	0.0411857	0.0171453	0	0.101702	0.0556455	0.0892297	0	0.053991	0.000405256	0.070174	0.0640674	0	0	0	0.01	0.305908	0.979981
GSM997853	GSE40611	0.0484379	0.0237366	0	0	0.140083	0	0	0.304484	0	0	0.12734	0.0221919	0	0	0.0117866	0.0380843	0	0.0148497	0	0.11058	0.0640406	0.094385	0.18	0.0754768	1.07911
GSM997854	GSE40611	0	0.227992	0.323065	0	0.0264483	0	0.0162663	0.0382398	0	0	0.102597	0	0	0.0932299	0.0557921	0.00521639	0	0.00354277	0	0.0541479	0.0534622	0	0	0.550423	0.840042
GSM997855	GSE40611	0	0.034686	0.282041	0	0	0.0808319	0	0.141846	0	0.0827368	0.0647894	0.00298232	0	0.0411724	0	0	0	0.137785	0	0.115283	0	0.0158471	0.01	0.280341	0.992681
GSM997856	GSE40611	0	0.0672012	0	0.235545	0	0.304669	0	0.0040899	0	0	0	0.0934428	0	0	0	0	0	0.0708448	0.177814	0	0	0.0463927	0.67	0.00814611	1.12023
GSM997857	GSE40611	0	0.0783748	0.613426	0	0.110573	0	0	0.014037	0	0.0178618	0.0545507	0	0.0167791	0.0174614	0.0566577	0	0.00976983	0	0.00430261	0	0	0.0062061	0	0.674121	0.783316
GSM997858	GSE40611	0.0256992	0.00348939	0.2925	0	0.0279877	0.102668	0.00618051	0.0134213	0	0.0882896	0	0.0202258	0.0806994	0.188505	0.0244614	0	0	0	0.125872	0	0	0	0	0.403082	0.921918
GSM997859	GSE40611	0	0.055669	0.286771	0	0	0.175199	0	0.0830818	0	0.117065	0	0	0	0	0.0663167	0.0295854	0.0353273	0.0285944	0	0.103931	0	0.018459	0.03	0.21518	1.0295
GSM997860	GSE40611	0	0.0346762	0.290085	0	0.0429296	0.0424107	0	0.112093	0	0.0668418	0.0584108	0	0.0305566	0	0.077374	0	0.001634	0.0187659	0	0.169687	0.054535	0	0.02	0.259191	1.00856
GSM997861	GSE40611	0	0.0453925	0.459182	0	0.0158149	0.09416	0	0.122743	0	0.0227411	0	0.0451684	0.00533296	0.0134835	0.0300284	0.0615938	0.0192188	0.0136593	0.051481	0	0	0	0	0.551323	0.850319
GSM997862	GSE40611	0	0.0289571	0.509242	0	0	0.0498184	0	0.151922	0	0.0404783	0.0325604	0	0.0025016	0	0.0473061	0.0796082	0	0	0	0.0272882	0.00746447	0.0228531	0	0.54685	0.867517
GSM997863	GSE40611	0	0.106483	0.156554	0	0	0.191046	0	0.129506	0	0.0764628	0.0689123	0	0	0.0293039	0.0760981	0	0.0743586	0	0	0.080714	0.00676724	0.00379476	0.1	0.127917	1.04849
GSM997864	GSE40611	0	0	0.444424	0	0.103539	0	0.00998233	0	0.0653467	0.11588	0.0255102	0	0.0113347	0.0193801	0.101679	0.029136	0.0345295	0.000141542	0.0366621	0	0	0.00245532	0	0.526961	0.864214
GSM997865	GSE40611	0	0	0.446779	0	0.0972345	0.0749705	0	0.0711421	0	0.0639437	0.0450849	0	0.0242125	0.0173409	0.0504916	0.0386039	0.020462	0	0	0.0491329	0.000602056	0	0	0.43441	0.934684
GSM997866	GSE40611	0	0.0925542	0.252224	0	0	0.277127	0	0.0254058	0	0	0.12413	0	0.0240659	0.0236496	0.0415585	0	0.0244763	0.0397894	0	0.0729161	0.00210363	0	0.04	0.193941	1.03562
GSM997867	GSE40611	0.0305023	0.0716936	0.00796609	0	0.174483	0.162524	0.0670897	0.105462	0	0.181103	4.30611e-05	0	0	0.0274357	0.0330128	0.0423571	0.0254963	0.0294227	0.0252478	0	0.0134711	0.00268915	0	0.45251	0.891567
GSM997868	GSE40611	0.0150716	0.126528	0.21881	0	0.247774	0.00926159	0.0135898	0.0239072	0	0.205264	0.0353235	0	0	0.00172813	0.0219409	0.0263732	0.0265312	0	0.00336932	0.0155673	0	0.00895988	0	0.529724	0.847735
GSM997869	GSE40611	0.137998	0	0.0208587	0	0	0.222168	0	0.0783349	0	0.136023	0	0.0303013	0	0.158702	0.018552	0.0133091	0	0.140725	0.0163223	0	0	0.0267052	0.04	0.179164	1.01874
GSM997870	GSE40611	0	0.147887	0.0244156	0	0.157509	0.0876431	0.0442829	0.0445616	0	0.284413	0	0	0	0.0419368	0.0602479	0.0513074	0.0175842	0.00964188	0.0126675	0	0.0159019	0	0	0.389485	0.924459
GSM997871	GSE40611	0	0.297297	0.166835	0	0.0399233	0.0546539	0.030968	0.101948	0	0.0802375	0.0101786	0	0.0108583	0.0905119	0.0997945	0	0	0.00923028	0	0.00373877	0.00382545	0	0	0.48429	0.876659
GSM997872	GSE40611	0	0.115222	0.0340789	0	0.189661	0.11252	0.0921625	0	0.0535436	0.167296	0	0	0	0.0612185	0.0347754	0	0.046761	0.0147	0.0310264	0	0.0470355	0	0.17	0.0819726	1.05964
GSM997873	GSE40611	0.108184	0.0627232	0.128196	0	0.132617	0	0.0373847	0.134255	0	0.13889	0	0.0200635	0	0.0735018	0.0874748	0.0349786	0	0	0.0384034	0	0	0.00332761	0	0.468155	0.88288
GSM997874	GSE40611	0.0234336	0.133051	0.139725	0	0.0480558	0.113004	0.0454086	0.115293	0	0.169816	0	0	0	0.0457204	0.114001	0.0016776	0	0.00275138	0.037509	0	0.0105542	0	0	0.503898	0.862983
GSM997875	GSE40611	0	0.222933	0.303857	0	0	0.0505292	0	0.0239384	0.0927374	0.0434707	0	0.030565	0	0.117847	0.080782	0	0	0.00318332	0.0301569	0	0	0	0	0.646193	0.762519
GSM997876	GSE40611	0.0978968	0.0621443	0	0.102148	0.00820757	0	0.103555	0	0	0	0.0285488	0.0186484	0.111198	0	0	0	0.128653	0.0994748	0.1364	0	0	0.103126	0.14	0.102261	1.03145
GSM997877	GSE40611	0.0235127	0.135965	0.222164	0	0.160774	0	0.112931	0.029726	0	0.109583	0	0.000973096	0	0.105034	0.0910905	0.00378797	0	0	0	0.00445866	0	0	0	0.597532	0.804082
GSM997892	GSE40611	0	0.130681	0.024812	0	0.152195	0.0391337	0.0413814	0.0631043	0	0.313434	0	0	0	0.0548487	0.0860461	0.0176862	0.0140584	0	0.051921	0	0	0.0106984	0	0.408407	0.914773
GSM997893	GSE40611	0.0885839	0.00058479	0.111949	0	0.118903	0.0145821	0.000841716	0.151637	0	0.220446	0	0.0222663	0	0.060037	0.137953	0.00254644	0.00853711	0	0.0481611	0	0	0.0129717	0.01	0.294392	0.975512
GSM997894	GSE40611	0.040518	0.111689	0.21858	0	0.0499718	0.0188468	0	0.183045	0	0.151771	0	0	0	0.0542136	0.0675015	0.0346109	0	0.0275279	0.0417245	0	0	0	0	0.413314	0.91724
GSM997895	GSE40611	0.0719191	0.0680298	0.213819	0	0.1271	0	0.0721407	0.0629485	0	0.11845	0.00979582	0	0.002966	0.0565737	0.0943126	0.0496676	0	0	0.0522764	0	0	0	0	0.46584	0.884896
GSM997896	GSE40611	0.00161949	0.107892	0.024002	0	0.081676	0.204554	0.0629538	0.0360242	0	0.245501	0	0	0	0.0211816	0.0444354	0.0571817	0.030138	0.0689549	0.010102	0	0.00115507	0.00262875	0	0.311661	0.962163
GSM997897	GSE40611	0.0409833	0.118006	0.0430299	0	0.0551495	0.215613	0.0477551	0.075253	0	0.176439	0	0	0	0.0372	0.0873964	0.0489445	0.0269475	0	0.0272825	0	0	0	0.03	0.238393	0.996048
GSM997898	GSE40611	0	0.159593	0.0633989	0	0.0714508	0.160682	0.0121778	0.0941933	0	0.233498	0	0.0212879	0	0.00746633	0.067074	0.0265242	0	0.0295782	0.0446571	0	0	0.0084184	0.01	0.300164	0.97234

## Sheet: Table S2
Table S2: The indexes of the diagnostic model for pSS
ID	SE	SP	PPV	NPV	Accuracy	AUC
Train set (GSE66795)	1	0.4138	0.8851	1	0.8938	0.9345
Test set (GSE51092)	1	0.0312	0.8597	1	0.8604	0.7475
Total set	1	0.2131	0.8699	1	0.8743	0.787

## Sheet: Table S3
Table S3: The DEGs in the peripheral blood and parotid tissue of pSS patients and control
Symbol	Sample	Dataset	P.Value	logFC		Symbol	Sample	Dataset	P.Value	logFC
IFI27	Peripheral blood	GSE66795	2.03e-13	3.50723		CXCL13	Parotid tissue	GSE40611	5.51e-08	5.93015
IFI44L	Peripheral blood	GSE66795	3.7e-17	3.00337		MS4A1	Parotid tissue	GSE40611	2.7e-08	5.3814
RSAD2	Peripheral blood	GSE66795	1.08e-16	2.49362		MIR8071-2///MIR8071-1///IGHV4-31///IGHM///IGHG2///IGHG1	Parotid tissue	GSE40611	4.38e-10	5.11262
IFI44	Peripheral blood	GSE66795	2.22e-16	2.41306		CR2	Parotid tissue	GSE40611	8.92e-08	3.87822
IFIT1	Peripheral blood	GSE66795	1e-16	2.40739		HLA-DQA1	Parotid tissue	GSE40611	4.07e-07	3.8271
ISG15	Peripheral blood	GSE66795	3.13e-15	2.2099		SELL	Parotid tissue	GSE40611	3.8e-10	3.66534
OAS3	Peripheral blood	GSE66795	1.22e-15	2.1229		RGS13	Parotid tissue	GSE40611	3.92e-06	3.63046
EPSTI1	Peripheral blood	GSE66795	1.15e-17	2.05252		LOC101928361///ARHGAP15	Parotid tissue	GSE40611	3.43e-07	3.59833
IFIT3	Peripheral blood	GSE66795	1.18e-15	1.87149		PAX5	Parotid tissue	GSE40611	6.76e-08	3.51341
LY6E	Peripheral blood	GSE66795	3.17e-14	1.82546		CXCL9	Parotid tissue	GSE40611	9.35e-07	3.50422
HERC5	Peripheral blood	GSE66795	6.41e-15	1.81892		NAPSB	Parotid tissue	GSE40611	2.11e-07	3.41045
OAS1	Peripheral blood	GSE66795	9.16e-15	1.74575		LOC101060835///LOC100996809///HLA-DRB6///HLA-DRB5///HLA-DRB4///HLA-DRB3///HLA-DRB1///HLA-DQB1	Parotid tissue	GSE40611	5.12e-07	3.4085
OASL	Peripheral blood	GSE66795	2.02e-15	1.67666		LRMP	Parotid tissue	GSE40611	2.19e-06	3.37106
IFI6	Peripheral blood	GSE66795	7.84e-12	1.62384		UBD///GABBR1	Parotid tissue	GSE40611	2.27e-08	3.34696
IFITM3	Peripheral blood	GSE66795	4.06e-13	1.60456		HLA-DRA	Parotid tissue	GSE40611	2.22e-05	3.27983
XAF1	Peripheral blood	GSE66795	7.47e-18	1.59833		ICOS	Parotid tissue	GSE40611	5.61e-06	3.25831
MX1	Peripheral blood	GSE66795	1.38e-13	1.57991		ADAMDEC1	Parotid tissue	GSE40611	1.6e-05	3.24541
OAS2	Peripheral blood	GSE66795	1.32e-13	1.47776		LOC100509457///HLA-DQA1	Parotid tissue	GSE40611	7.03e-06	3.23443
OTOF	Peripheral blood	GSE66795	8.31e-08	1.45962		FCRL1	Parotid tissue	GSE40611	1.53e-06	3.20599
SERPING1	Peripheral blood	GSE66795	3.08e-12	1.31313		FCRL3	Parotid tissue	GSE40611	5.33e-07	3.17992
HES4	Peripheral blood	GSE66795	3.48e-12	1.31257		PRKCB	Parotid tissue	GSE40611	1.44e-06	3.13266
IFIT2	Peripheral blood	GSE66795	5.47e-12	1.27569		IFI44L	Parotid tissue	GSE40611	6.53e-07	3.12057
HLA-DRB6	Peripheral blood	GSE66795	5.96e-06	1.26033		GPR18	Parotid tissue	GSE40611	1.87e-06	3.11862
SAMD9L	Peripheral blood	GSE66795	1.56e-15	1.20534		CXCL11	Parotid tissue	GSE40611	8.35e-06	3.11002
EIF2AK2	Peripheral blood	GSE66795	2.59e-13	1.16648		TRAT1	Parotid tissue	GSE40611	4.73e-05	3.09012
USP18	Peripheral blood	GSE66795	4.67e-12	1.11943		PPP1R16B	Parotid tissue	GSE40611	6.81e-06	3.02674
IRF7	Peripheral blood	GSE66795	5.18e-14	1.1086		BANK1	Parotid tissue	GSE40611	1.74e-07	3.02143
GBP1	Peripheral blood	GSE66795	6.31e-12	1.07043		ITGA4	Parotid tissue	GSE40611	7.38e-06	3.01661
ZBP1	Peripheral blood	GSE66795	7.52e-13	1.04061		PTPRC	Parotid tissue	GSE40611	2.18e-07	3.00978
HERC6	Peripheral blood	GSE66795	3.59e-12	1.02516		ASPM	Parotid tissue	GSE40611	0.00056	2.99224
LAP3	Peripheral blood	GSE66795	5.19e-12	1.02128		CD86	Parotid tissue	GSE40611	5.21e-07	2.98691
TRIM22	Peripheral blood	GSE66795	9.12e-13	0.996432		CD48	Parotid tissue	GSE40611	1.96e-06	2.97606
IFI35	Peripheral blood	GSE66795	2.6e-13	0.984436		STAP1	Parotid tissue	GSE40611	1.34e-05	2.95469
SPATS2L	Peripheral blood	GSE66795	1.34e-11	0.984376		ISG20	Parotid tissue	GSE40611	1.7e-06	2.92726
TIMM10	Peripheral blood	GSE66795	1.21e-07	0.971371		VNN2	Parotid tissue	GSE40611	7.19e-05	2.89647
DDX60	Peripheral blood	GSE66795	6.6e-13	0.948907		UHRF1	Parotid tissue	GSE40611	2.26e-05	2.87777
IFIH1	Peripheral blood	GSE66795	2.99e-11	0.925587		OGN	Parotid tissue	GSE40611	6.11e-06	2.86115
RTP4	Peripheral blood	GSE66795	2.3e-12	0.906857		ALPK2	Parotid tissue	GSE40611	5.17e-06	2.82733
BATF2	Peripheral blood	GSE66795	1.78e-11	0.906642		CCL19	Parotid tissue	GSE40611	9.93e-07	2.82673
PARP9	Peripheral blood	GSE66795	1.9e-13	0.906413		RHOH	Parotid tissue	GSE40611	6.62e-07	2.81929
GBP5	Peripheral blood	GSE66795	5.43e-10	0.901659		LGALS2	Parotid tissue	GSE40611	1.08e-05	2.81408
TNFAIP6	Peripheral blood	GSE66795	3.12e-08	0.89354		CD22	Parotid tissue	GSE40611	5.97e-06	2.79149
PARP12	Peripheral blood	GSE66795	1.69e-12	0.888385		MYBL1	Parotid tissue	GSE40611	1.6e-07	2.79096
PARP14	Peripheral blood	GSE66795	5.35e-14	0.880993		FLI1	Parotid tissue	GSE40611	1.1e-07	2.78359
HELZ2	Peripheral blood	GSE66795	1.64e-12	0.868781		RASGRP1	Parotid tissue	GSE40611	1.52e-06	2.78287
SCO2	Peripheral blood	GSE66795	5.86e-13	0.857296		CSF2RB	Parotid tissue	GSE40611	9.8e-06	2.78015
CEACAM1	Peripheral blood	GSE66795	2.14e-12	0.820721		SAMSN1	Parotid tissue	GSE40611	4.38e-06	2.76894
DHX58	Peripheral blood	GSE66795	1.02e-11	0.801693		FCRL4	Parotid tissue	GSE40611	8.37e-05	2.75693
MT2A	Peripheral blood	GSE66795	3.04e-08	0.798847		LOC100996809///HLA-DRB4///HLA-DRB1	Parotid tissue	GSE40611	8.72e-06	2.7488
GBP1P1	Peripheral blood	GSE66795	3.95e-10	0.784786		SRGN	Parotid tissue	GSE40611	9.71e-07	2.73938
CHMP5	Peripheral blood	GSE66795	2.02e-07	0.777786		MPEG1	Parotid tissue	GSE40611	1.81e-07	2.73455
STAT2	Peripheral blood	GSE66795	1.03e-13	0.771385		DOCK10	Parotid tissue	GSE40611	6.1e-05	2.7341
SAMD9	Peripheral blood	GSE66795	6.06e-08	0.757603		SAMD9	Parotid tissue	GSE40611	5.55e-08	2.69559
FBXO6	Peripheral blood	GSE66795	4.48e-12	0.72398		HLA-DPA1	Parotid tissue	GSE40611	1.02e-05	2.68579
MT1A	Peripheral blood	GSE66795	1.71e-08	0.71153		PLEK	Parotid tissue	GSE40611	9.5e-07	2.68296
LAMP3	Peripheral blood	GSE66795	3.42e-11	0.710898		IL7R	Parotid tissue	GSE40611	9.58e-06	2.67318
PARP10	Peripheral blood	GSE66795	2.85e-12	0.68896		P2RY10	Parotid tissue	GSE40611	2.46e-05	2.6667
DDX60L	Peripheral blood	GSE66795	6.07e-10	0.680931		RNASE6	Parotid tissue	GSE40611	1.59e-07	2.63587
STAT1	Peripheral blood	GSE66795	3.96e-13	0.676626		PYHIN1	Parotid tissue	GSE40611	4.42e-05	2.63033
HLA-DRB4	Peripheral blood	GSE66795	7.61e-07	0.657966		EVI2B	Parotid tissue	GSE40611	1.05e-05	2.62584
IFIT5	Peripheral blood	GSE66795	2.47e-08	0.655571		THEMIS	Parotid tissue	GSE40611	1.05e-05	2.61509
DDX58	Peripheral blood	GSE66795	7.6e-12	0.651551		CENPK	Parotid tissue	GSE40611	2e-06	2.615
FCGR1A	Peripheral blood	GSE66795	2.78e-06	0.650222		IFIT1	Parotid tissue	GSE40611	7.46e-07	2.61284
SP110	Peripheral blood	GSE66795	2.06e-07	0.649978		RRM2	Parotid tissue	GSE40611	5.7e-06	2.59541
BST2	Peripheral blood	GSE66795	1.24e-12	0.627932		HLA-DPB1	Parotid tissue	GSE40611	1.26e-05	2.5922
ANKRD22	Peripheral blood	GSE66795	1.84e-05	0.624462		APOBEC3G	Parotid tissue	GSE40611	3.39e-07	2.5917
BLVRA	Peripheral blood	GSE66795	4.56e-13	0.619457		NLRC3	Parotid tissue	GSE40611	8.26e-06	2.56745
REC8	Peripheral blood	GSE66795	4.73e-15	0.615462		GZMK	Parotid tissue	GSE40611	2.56e-06	2.56617
MX2	Peripheral blood	GSE66795	7.51e-08	0.613169		RAC2	Parotid tissue	GSE40611	9.48e-07	2.56489
RNASE2	Peripheral blood	GSE66795	0.000326	0.610982		TOP2A	Parotid tissue	GSE40611	9.66e-05	2.54814
CMPK2	Peripheral blood	GSE66795	1.33e-11	0.608182		CD1D	Parotid tissue	GSE40611	2.15e-05	2.54442
UBE2L6	Peripheral blood	GSE66795	3.27e-10	0.607298		CCL20	Parotid tissue	GSE40611	2.39e-05	2.53662
TNFSF13B	Peripheral blood	GSE66795	6.19e-09	0.604243		LOC101929272	Parotid tissue	GSE40611	0.000233	2.53648
TNFSF10	Peripheral blood	GSE66795	6.4e-09	0.594768		MIR142	Parotid tissue	GSE40611	1.38e-05	2.53294
FCGR1B	Peripheral blood	GSE66795	1.83e-05	0.590817		SAMD9L	Parotid tissue	GSE40611	5.31e-08	2.5153
IFI16	Peripheral blood	GSE66795	1.6e-10	0.590808		CD69	Parotid tissue	GSE40611	1.88e-05	2.51291
PLSCR1	Peripheral blood	GSE66795	1.93e-08	0.580651		TFEC	Parotid tissue	GSE40611	4.98e-05	2.50151
TDRD7	Peripheral blood	GSE66795	4.2e-11	0.575746		FCRLA	Parotid tissue	GSE40611	6.13e-06	2.49786
ANXA2P1	Peripheral blood	GSE66795	0.000485	0.570454		HLA-B	Parotid tissue	GSE40611	0.000131	2.49545
AIM2	Peripheral blood	GSE66795	1.66e-06	0.56838		GIMAP2	Parotid tissue	GSE40611	3.59e-05	2.48719
CASP1	Peripheral blood	GSE66795	9.31e-10	0.561137		LCP2	Parotid tissue	GSE40611	1.37e-05	2.46737
CCR1	Peripheral blood	GSE66795	8.95e-08	0.559643		PLAC8	Parotid tissue	GSE40611	5.19e-05	2.46242
SHISA5	Peripheral blood	GSE66795	9.73e-09	0.55572		AFF3	Parotid tissue	GSE40611	2.65e-05	2.4604
VAMP5	Peripheral blood	GSE66795	6.46e-09	0.552208		IFIT3	Parotid tissue	GSE40611	1.29e-07	2.45824
PHF11	Peripheral blood	GSE66795	7.15e-12	0.5363		KLHL6	Parotid tissue	GSE40611	2.05e-06	2.45392
GBP4	Peripheral blood	GSE66795	1.1e-06	0.530489		CD3D	Parotid tissue	GSE40611	5.57e-05	2.4486
APOBEC3A	Peripheral blood	GSE66795	1.85e-05	0.528635		CD19	Parotid tissue	GSE40611	3.43e-05	2.44765
ABCA1	Peripheral blood	GSE66795	0.000119	0.523056		LINC01215	Parotid tissue	GSE40611	2.6e-05	2.44512
CXCL10	Peripheral blood	GSE66795	3.35e-06	0.520326		ABCC3	Parotid tissue	GSE40611	2.1e-06	2.43878
PIK3AP1	Peripheral blood	GSE66795	0.000123	0.514997		CD52	Parotid tissue	GSE40611	1.23e-05	2.43765
TMEM123	Peripheral blood	GSE66795	0.000104	0.512151		DLGAP5	Parotid tissue	GSE40611	0.000404	2.42823
JUP	Peripheral blood	GSE66795	0.000174	0.50855		SLA	Parotid tissue	GSE40611	1.45e-05	2.42702
TAP2	Peripheral blood	GSE66795	2.87e-08	0.499077		LOC100509457///HLA-DQA2///HLA-DQA1	Parotid tissue	GSE40611	0.000415	2.4262
LGALS3BP	Peripheral blood	GSE66795	4.13e-06	0.493962		MAP4K1	Parotid tissue	GSE40611	4.05e-05	2.41789
CTSL	Peripheral blood	GSE66795	7.69e-08	0.490865		COL4A4	Parotid tissue	GSE40611	1.38e-06	2.41585
TMEM140	Peripheral blood	GSE66795	1.46e-06	0.487986		LTB	Parotid tissue	GSE40611	4.62e-06	2.41476
IL1RN	Peripheral blood	GSE66795	2.2e-05	0.487904		FAM129C	Parotid tissue	GSE40611	0.000101	2.40338
FAM46A	Peripheral blood	GSE66795	1.05e-09	0.481448		STK17A	Parotid tissue	GSE40611	4.06e-05	2.40072
MOV10	Peripheral blood	GSE66795	4.2e-09	0.480911		FCMR	Parotid tissue	GSE40611	9.69e-06	2.39495
IFITM1	Peripheral blood	GSE66795	3.43e-08	0.476128		OAS3	Parotid tissue	GSE40611	1.97e-05	2.39223
PATL2	Peripheral blood	GSE66795	1.83e-06	0.471308		TCL1A	Parotid tissue	GSE40611	5.29e-05	2.39084
PSME2	Peripheral blood	GSE66795	5.24e-10	0.464289		LINC00926	Parotid tissue	GSE40611	0.00022	2.3831
FAM26F	Peripheral blood	GSE66795	4.11e-05	0.462184		CD84	Parotid tissue	GSE40611	8.09e-06	2.38204
UNC93B1	Peripheral blood	GSE66795	1.67e-07	0.457147		BTN3A3	Parotid tissue	GSE40611	2.53e-07	2.38177
C1GALT1	Peripheral blood	GSE66795	2.27e-05	0.4567		LOC100507616///CLLU1	Parotid tissue	GSE40611	0.00108	2.38126
IRF9	Peripheral blood	GSE66795	3.58e-11	0.453706		FAM26F	Parotid tissue	GSE40611	3.34e-05	2.37918
PML	Peripheral blood	GSE66795	8.86e-07	0.451202		IGHM	Parotid tissue	GSE40611	0.000146	2.37186
CMTR1	Peripheral blood	GSE66795	6.11e-11	0.442395		GPR82	Parotid tissue	GSE40611	0.00176	2.35553
GCH1	Peripheral blood	GSE66795	2.42e-10	0.440694		MIAT	Parotid tissue	GSE40611	2.25e-06	2.35383
C1QB	Peripheral blood	GSE66795	0.000124	0.439335		NCF1C///NCF1B///NCF1	Parotid tissue	GSE40611	0.000286	2.35374
TOR1B	Peripheral blood	GSE66795	5.08e-08	0.438786		TIGIT	Parotid tissue	GSE40611	5.25e-05	2.34739
FAM8A1	Peripheral blood	GSE66795	6.38e-05	0.43871		CD163	Parotid tissue	GSE40611	8.94e-07	2.34617
KLHDC8B	Peripheral blood	GSE66795	1.19e-05	0.436287		LINC01410	Parotid tissue	GSE40611	0.000392	2.34305
LMO2	Peripheral blood	GSE66795	9.57e-08	0.43134		TOX	Parotid tissue	GSE40611	2.2e-06	2.342
CYSLTR1	Peripheral blood	GSE66795	5.72e-05	0.428032		ZC3H12D	Parotid tissue	GSE40611	0.00056	2.33509
LAG3	Peripheral blood	GSE66795	0.000715	0.42514		LOC101060835///HLA-DQB1	Parotid tissue	GSE40611	4.27e-06	2.3332
MT1G	Peripheral blood	GSE66795	1.48e-09	0.423511		ST8SIA4	Parotid tissue	GSE40611	8.64e-05	2.33156
SP100	Peripheral blood	GSE66795	1.04e-09	0.42224		CENPE	Parotid tissue	GSE40611	0.000515	2.32957
HSPA7	Peripheral blood	GSE66795	4.84e-05	0.421524		AIF1	Parotid tissue	GSE40611	6.49e-05	2.32725
IDO1	Peripheral blood	GSE66795	0.00087	0.419293		DCK	Parotid tissue	GSE40611	3.2e-06	2.32444
CHURC1	Peripheral blood	GSE66795	0.0474	0.417785		RGS1	Parotid tissue	GSE40611	4.67e-06	2.32222
MS4A7	Peripheral blood	GSE66795	0.00012	0.415591		LAPTM5	Parotid tissue	GSE40611	2.47e-05	2.32191
SCARB2	Peripheral blood	GSE66795	2.27e-09	0.409699		MX1	Parotid tissue	GSE40611	5.27e-06	2.31312
GLRX	Peripheral blood	GSE66795	0.000752	0.407771		BTK	Parotid tissue	GSE40611	0.000221	2.30955
MAFB	Peripheral blood	GSE66795	1.53e-05	0.407686		GZMA	Parotid tissue	GSE40611	5.03e-06	2.30334
HIST1H4H	Peripheral blood	GSE66795	3.87e-07	0.407207		IGK///IGKC	Parotid tissue	GSE40611	0.000472	2.29647
TAP1	Peripheral blood	GSE66795	5.19e-06	0.407117		CD74	Parotid tissue	GSE40611	0.000327	2.29554
LHFPL2	Peripheral blood	GSE66795	1.49e-06	0.406863		WDFY4	Parotid tissue	GSE40611	3.03e-07	2.29244
C3AR1	Peripheral blood	GSE66795	4.91e-07	0.406485		CRTAM	Parotid tissue	GSE40611	0.000478	2.28808
DRAP1	Peripheral blood	GSE66795	4.32e-07	0.405317		BIN2	Parotid tissue	GSE40611	2.56e-06	2.28637
GALM	Peripheral blood	GSE66795	6.52e-06	0.40291		CPVL	Parotid tissue	GSE40611	0.000654	2.28318
MS4A4A	Peripheral blood	GSE66795	9.99e-10	0.402715		IKZF1	Parotid tissue	GSE40611	5.77e-05	2.27977
FGD2	Peripheral blood	GSE66795	2.26e-05	0.402706		STK10	Parotid tissue	GSE40611	0.000378	2.27753
LOC100419583	Peripheral blood	GSE66795	2.57e-08	0.399362		VCAM1	Parotid tissue	GSE40611	2.76e-05	2.26998
HIST1H2BD	Peripheral blood	GSE66795	0.000505	0.395027		HMMR	Parotid tissue	GSE40611	5.35e-05	2.26776
NT5C3A	Peripheral blood	GSE66795	0.000392	0.387443		GIMAP7	Parotid tissue	GSE40611	0.000179	2.26284
KYNU	Peripheral blood	GSE66795	1.9e-05	0.385962		MMP9	Parotid tissue	GSE40611	3.5e-05	2.25139
FCGR3B	Peripheral blood	GSE66795	0.0247	0.381334		KMO	Parotid tissue	GSE40611	0.00011	2.24639
DYNLT1	Peripheral blood	GSE66795	6.74e-06	0.38058		ITGB2-AS1	Parotid tissue	GSE40611	0.00073	2.23784
ADAR	Peripheral blood	GSE66795	2.44e-07	0.378542		PCED1B	Parotid tissue	GSE40611	0.000112	2.23669
TYMP	Peripheral blood	GSE66795	8.44e-06	0.375671		MCUB	Parotid tissue	GSE40611	9.52e-05	2.23568
TRIM38	Peripheral blood	GSE66795	1.94e-06	0.374294		P2RX5	Parotid tissue	GSE40611	2.53e-05	2.23188
CLEC12A	Peripheral blood	GSE66795	0.0388	0.370053		FCRL2	Parotid tissue	GSE40611	1.27e-05	2.22789
C19orf66	Peripheral blood	GSE66795	1.3e-08	0.369314		CD1E	Parotid tissue	GSE40611	8.51e-05	2.22292
WARS	Peripheral blood	GSE66795	0.00333	0.368202		CXCL10	Parotid tissue	GSE40611	0.000117	2.22108
RHBDF2	Peripheral blood	GSE66795	3.48e-07	0.368174		BEND4	Parotid tissue	GSE40611	0.00103	2.21947
PSMB9	Peripheral blood	GSE66795	7.74e-08	0.368169		TAP2	Parotid tissue	GSE40611	8.32e-07	2.21884
HSH2D	Peripheral blood	GSE66795	2.33e-05	0.366244		APBB1IP	Parotid tissue	GSE40611	1.8e-05	2.21558
ISG20	Peripheral blood	GSE66795	4.47e-08	0.365863		TAGAP	Parotid tissue	GSE40611	0.000191	2.21423
GIMAP2	Peripheral blood	GSE66795	0.00537	0.365731		PECAM1	Parotid tissue	GSE40611	1.22e-05	2.21267
CD36	Peripheral blood	GSE66795	0.000327	0.364418		LOC102724714	Parotid tissue	GSE40611	0.000373	2.21073
EPB41L3	Peripheral blood	GSE66795	5.72e-07	0.361476		C16orf54	Parotid tissue	GSE40611	7.82e-06	2.20014
XRN1	Peripheral blood	GSE66795	0.000166	0.361237		XCL2///XCL1	Parotid tissue	GSE40611	0.00022	2.19968
LILRA6	Peripheral blood	GSE66795	0.00032	0.360751		NDC80	Parotid tissue	GSE40611	0.00138	2.19863
GPBAR1	Peripheral blood	GSE66795	0.000383	0.356566		CCNA2	Parotid tissue	GSE40611	3.92e-05	2.1802
FGL2	Peripheral blood	GSE66795	5.95e-05	0.35332		ADCY7	Parotid tissue	GSE40611	0.000309	2.18018
ACOT9	Peripheral blood	GSE66795	4.46e-07	0.353292		WIPF1	Parotid tissue	GSE40611	6.36e-06	2.17332
DUSP5	Peripheral blood	GSE66795	1.41e-07	0.351051		IL21R	Parotid tissue	GSE40611	4e-05	2.1721
IFI30	Peripheral blood	GSE66795	6.69e-05	0.347619		GIMAP6	Parotid tissue	GSE40611	3.27e-05	2.17093
RNF213	Peripheral blood	GSE66795	2.07e-05	0.34731		SNX10	Parotid tissue	GSE40611	0.000149	2.16818
RRAS	Peripheral blood	GSE66795	5.27e-06	0.346437		GIMAP4	Parotid tissue	GSE40611	1.2e-05	2.15566
GBP2	Peripheral blood	GSE66795	1.47e-05	0.34555		SCN3A	Parotid tissue	GSE40611	0.000164	2.15512
ATP5C1	Peripheral blood	GSE66795	0.0048	0.343532		BUB1B	Parotid tissue	GSE40611	0.000254	2.15197
ETV7	Peripheral blood	GSE66795	7.66e-08	0.343235		CD96	Parotid tissue	GSE40611	5.26e-05	2.15057
LYSMD2	Peripheral blood	GSE66795	4.34e-06	0.342963		IKZF3	Parotid tissue	GSE40611	0.00101	2.14896
LGALS9	Peripheral blood	GSE66795	6.13e-05	0.342612		SH2D1A	Parotid tissue	GSE40611	7.42e-05	2.14482
ATF3	Peripheral blood	GSE66795	3.7e-09	0.341412		XIST	Parotid tissue	GSE40611	0.000382	2.14461
UQCRHL	Peripheral blood	GSE66795	0.000479	0.340565		C7	Parotid tissue	GSE40611	2.32e-05	2.1433
GPR1	Peripheral blood	GSE66795	0.00165	0.338551		CD53	Parotid tissue	GSE40611	5.62e-06	2.14273
WSB2	Peripheral blood	GSE66795	0.000716	0.338229		MIR155///MIR155HG	Parotid tissue	GSE40611	5.38e-05	2.13873
CDKN1A	Peripheral blood	GSE66795	0.00139	0.337503		TXLNB	Parotid tissue	GSE40611	0.000922	2.12766
ODF3B	Peripheral blood	GSE66795	1.61e-07	0.334641		SP140	Parotid tissue	GSE40611	0.000105	2.12647
DNAJA1	Peripheral blood	GSE66795	0.000178	0.334368		LAT2	Parotid tissue	GSE40611	8.38e-05	2.12329
METTL7A	Peripheral blood	GSE66795	0.000896	0.330369		CTLA4	Parotid tissue	GSE40611	0.00237	2.12176
ECRP	Peripheral blood	GSE66795	0.00224	0.330035		CTSS	Parotid tissue	GSE40611	2.98e-06	2.11959
CD38	Peripheral blood	GSE66795	1.38e-05	0.329763		GBP1	Parotid tissue	GSE40611	0.000284	2.10684
S100A8	Peripheral blood	GSE66795	0.0434	0.329182		TLR8	Parotid tissue	GSE40611	0.000127	2.10267
CDKN1C	Peripheral blood	GSE66795	0.00839	0.328982		NCF4	Parotid tissue	GSE40611	0.00142	2.10029
ANXA3	Peripheral blood	GSE66795	0.0363	0.328928		NLRC5	Parotid tissue	GSE40611	6.71e-05	2.09649
DAPP1	Peripheral blood	GSE66795	0.00159	0.32886		COTL1	Parotid tissue	GSE40611	0.000264	2.08182
HSP90AA1	Peripheral blood	GSE66795	0.00153	0.328673		CDCA2	Parotid tissue	GSE40611	0.000248	2.07474
TLR7	Peripheral blood	GSE66795	1.16e-06	0.328521		FNDC1	Parotid tissue	GSE40611	0.00211	2.07324
MYOF	Peripheral blood	GSE66795	2.07e-05	0.327934		POSTN	Parotid tissue	GSE40611	2.23e-06	2.07209
SAT1	Peripheral blood	GSE66795	9.12e-07	0.326406		CD38	Parotid tissue	GSE40611	4.15e-05	2.069
TRIM21	Peripheral blood	GSE66795	1e-05	0.325101		APOC1	Parotid tissue	GSE40611	0.000174	2.06845
HIST2H2BE	Peripheral blood	GSE66795	0.000297	0.325044		SLCO2B1	Parotid tissue	GSE40611	8.58e-06	2.06299
NUB1	Peripheral blood	GSE66795	1.54e-06	0.324971		PTPN22	Parotid tissue	GSE40611	5.01e-05	2.0601
FCER1G	Peripheral blood	GSE66795	0.000142	0.324816		COA1	Parotid tissue	GSE40611	8.86e-05	2.06007
CNIH4	Peripheral blood	GSE66795	0.00434	0.323294		ITK	Parotid tissue	GSE40611	2.84e-05	2.05941
TRIM6	Peripheral blood	GSE66795	9.11e-07	0.319893		HHEX	Parotid tissue	GSE40611	6.71e-05	2.05922
CCZ1B	Peripheral blood	GSE66795	0.0477	0.319327		TRAF3IP3	Parotid tissue	GSE40611	0.00111	2.05436
CD86	Peripheral blood	GSE66795	1.37e-05	0.319318		RCSD1	Parotid tissue	GSE40611	0.00059	2.05175
PCK2	Peripheral blood	GSE66795	5.65e-08	0.31763		KBTBD8	Parotid tissue	GSE40611	8.75e-06	2.05056
PSMA4	Peripheral blood	GSE66795	0.00169	0.316224		GIMAP1	Parotid tissue	GSE40611	0.000142	2.04985
CARD16	Peripheral blood	GSE66795	1.52e-05	0.313321		PSMB8-AS1	Parotid tissue	GSE40611	4.09e-05	2.0465
CX3CR1	Peripheral blood	GSE66795	0.00112	0.312335		CCSAP	Parotid tissue	GSE40611	0.00217	2.04094
C9orf72	Peripheral blood	GSE66795	0.00237	0.311879		CR1	Parotid tissue	GSE40611	0.000593	2.03777
LGALS8	Peripheral blood	GSE66795	8.72e-05	0.311054		AICDA	Parotid tissue	GSE40611	0.000868	2.03695
FAM198B	Peripheral blood	GSE66795	0.00374	0.310189		CYFIP2	Parotid tissue	GSE40611	3.44e-06	2.03612
RNASEH2B	Peripheral blood	GSE66795	0.00217	0.309823		HCP5	Parotid tissue	GSE40611	0.00014	2.03602
ADAP2	Peripheral blood	GSE66795	1.67e-05	0.309415		MMP7	Parotid tissue	GSE40611	2.72e-06	2.03275
HEXDC	Peripheral blood	GSE66795	1.74e-05	0.309326		ARHGAP25	Parotid tissue	GSE40611	0.00024	2.03124
ZC3HAV1	Peripheral blood	GSE66795	1.32e-05	0.309251		CMPK2	Parotid tissue	GSE40611	1.96e-05	2.02998
FFAR2	Peripheral blood	GSE66795	0.00119	0.308923		OLFM4	Parotid tissue	GSE40611	0.000197	2.02472
ANXA1	Peripheral blood	GSE66795	0.0235	0.308354		TRIM14	Parotid tissue	GSE40611	0.000331	2.02433
CDC20	Peripheral blood	GSE66795	0.000337	0.30684		STAT1	Parotid tissue	GSE40611	1.01e-06	2.01455
SP140	Peripheral blood	GSE66795	4.6e-05	0.306628		ANLN	Parotid tissue	GSE40611	0.000587	2.01344
MS4A6A	Peripheral blood	GSE66795	0.000995	0.30563		MCOLN2	Parotid tissue	GSE40611	0.00015	2.01079
CD68	Peripheral blood	GSE66795	5.82e-05	0.30415		IFIT2	Parotid tissue	GSE40611	0.000112	2.01057
MS4A14	Peripheral blood	GSE66795	2.59e-05	0.303189		NUSAP1	Parotid tissue	GSE40611	0.000118	2.00214
SMA4	Peripheral blood	GSE66795	0.0135	0.302199		IFI6	Parotid tissue	GSE40611	0.00117	2.00094
NOD2	Peripheral blood	GSE66795	0.00475	0.299623		CYBB	Parotid tissue	GSE40611	8.42e-06	2.00065
SAP30	Peripheral blood	GSE66795	1.4e-05	0.298284		SAMHD1	Parotid tissue	GSE40611	0.000163	1.99947
MAD2L1BP	Peripheral blood	GSE66795	2.03e-07	0.298193		GIMAP1-GIMAP5///GIMAP5	Parotid tissue	GSE40611	0.000395	1.99897
CIR1	Peripheral blood	GSE66795	4.14e-06	0.297185		EMB	Parotid tissue	GSE40611	3.62e-05	1.99739
RAB24	Peripheral blood	GSE66795	9.51e-06	0.296568		ZNF366	Parotid tissue	GSE40611	3.98e-05	1.99316
CXorf21	Peripheral blood	GSE66795	2.15e-05	0.296157		BUB1	Parotid tissue	GSE40611	0.00252	1.9915
JAK2	Peripheral blood	GSE66795	0.000272	0.295033		TNRC6C-AS1	Parotid tissue	GSE40611	1.95e-05	1.99104
LAIR2	Peripheral blood	GSE66795	0.00949	0.294823		GPRIN3	Parotid tissue	GSE40611	2.32e-05	1.99094
TRIM5	Peripheral blood	GSE66795	6.91e-08	0.293614		IGHV5-78	Parotid tissue	GSE40611	0.000527	1.98829
WSB1	Peripheral blood	GSE66795	0.000906	0.293302		TRAC///TRAJ17///TRAV20///TRDV2	Parotid tissue	GSE40611	0.0123	1.98601
PLXNB2	Peripheral blood	GSE66795	0.000101	0.292888		CCR5	Parotid tissue	GSE40611	7.54e-05	1.98519
CHPT1	Peripheral blood	GSE66795	0.0388	0.292888		TNFAIP8	Parotid tissue	GSE40611	6.37e-06	1.98468
PSTPIP2	Peripheral blood	GSE66795	0.000625	0.292793		GLYR1///SEPT6	Parotid tissue	GSE40611	0.000119	1.98045
TLR1	Peripheral blood	GSE66795	0.0367	0.288815		PARP15	Parotid tissue	GSE40611	9.93e-05	1.97431
DBI	Peripheral blood	GSE66795	0.0311	0.287582		RASSF2	Parotid tissue	GSE40611	0.000149	1.9739
HK3	Peripheral blood	GSE66795	5.89e-05	0.287307		KCNJ10	Parotid tissue	GSE40611	0.000468	1.9701
ZNFX1	Peripheral blood	GSE66795	0.000557	0.287158		ALOX5	Parotid tissue	GSE40611	5e-05	1.96975
PSMC2	Peripheral blood	GSE66795	0.000632	0.287087		BCL11B	Parotid tissue	GSE40611	8.77e-06	1.96605
CMC2	Peripheral blood	GSE66795	0.000623	0.286347		TDO2	Parotid tissue	GSE40611	0.00647	1.96399
CCL2	Peripheral blood	GSE66795	2.95e-06	0.286157		GREM1	Parotid tissue	GSE40611	0.0183	1.95476
SIGLEC5	Peripheral blood	GSE66795	0.0205	0.285716		KIAA1551	Parotid tissue	GSE40611	6.67e-05	1.95288
CAPZA1	Peripheral blood	GSE66795	0.0237	0.285688		KLRB1	Parotid tissue	GSE40611	0.000727	1.95239
TYMS	Peripheral blood	GSE66795	5.27e-05	0.284009		DOK3	Parotid tissue	GSE40611	0.000623	1.95071
KLF4	Peripheral blood	GSE66795	0.00122	0.283371		CXCR4	Parotid tissue	GSE40611	0.000659	1.94941
PSMA6	Peripheral blood	GSE66795	0.0161	0.283139		TYMS	Parotid tissue	GSE40611	2.53e-05	1.94324
MYD88	Peripheral blood	GSE66795	4.39e-05	0.280901		HVCN1	Parotid tissue	GSE40611	9.33e-05	1.94292
TRAFD1	Peripheral blood	GSE66795	9.53e-05	0.279598		FCGR2B	Parotid tissue	GSE40611	4.82e-05	1.94144
SLFN11	Peripheral blood	GSE66795	2.8e-05	0.27934		NELL2	Parotid tissue	GSE40611	0.00141	1.94102
SOCS1	Peripheral blood	GSE66795	2.38e-05	0.277471		FAM30A	Parotid tissue	GSE40611	0.00183	1.93987
SMCO4	Peripheral blood	GSE66795	0.00105	0.276312		IGLJ3	Parotid tissue	GSE40611	0.00522	1.93896
NME1	Peripheral blood	GSE66795	0.00226	0.27621		NCAPG	Parotid tissue	GSE40611	7.36e-05	1.93576
HIGD1A	Peripheral blood	GSE66795	0.00961	0.273509		IFI44	Parotid tissue	GSE40611	4.03e-05	1.93528
TMOD2	Peripheral blood	GSE66795	7.43e-06	0.273128		XAF1	Parotid tissue	GSE40611	0.00257	1.93283
HLA-DRB3	Peripheral blood	GSE66795	0.0118	0.273039		LUM	Parotid tissue	GSE40611	2.58e-05	1.93144
HLA-G	Peripheral blood	GSE66795	0.0387	0.272576		SLAMF7	Parotid tissue	GSE40611	9.92e-05	1.93133
RABGAP1L	Peripheral blood	GSE66795	1.6e-07	0.272211		RRN3P2	Parotid tissue	GSE40611	0.000624	1.92782
CCDC53	Peripheral blood	GSE66795	1.65e-06	0.271274		TMEM155	Parotid tissue	GSE40611	0.000221	1.92732
HLA-DRA	Peripheral blood	GSE66795	5.87e-05	0.271161		C3	Parotid tissue	GSE40611	0.000442	1.92725
TTC21A	Peripheral blood	GSE66795	3.27e-07	0.269884		CR1L///CR1	Parotid tissue	GSE40611	0.00349	1.92468
NEXN	Peripheral blood	GSE66795	8.11e-06	0.26818		CHST11	Parotid tissue	GSE40611	7.11e-05	1.9224
NAGK	Peripheral blood	GSE66795	0.000302	0.267711		CKS2	Parotid tissue	GSE40611	2.28e-05	1.91721
NCOA7	Peripheral blood	GSE66795	0.000522	0.26726		ARNTL2	Parotid tissue	GSE40611	7.85e-05	1.91491
POLB	Peripheral blood	GSE66795	0.000347	0.26611		CD1C	Parotid tissue	GSE40611	4.64e-05	1.91254
NBN	Peripheral blood	GSE66795	0.000372	0.265922		IRF8	Parotid tissue	GSE40611	0.000132	1.91141
CDCA7	Peripheral blood	GSE66795	0.000114	0.26555		KIAA0226L	Parotid tissue	GSE40611	0.000305	1.91096
SUMO2	Peripheral blood	GSE66795	0.0317	0.264029		BASP1	Parotid tissue	GSE40611	0.00125	1.90909
ATP5F1	Peripheral blood	GSE66795	0.000399	0.261494		MS4A6A	Parotid tissue	GSE40611	0.000213	1.90701
SYAP1	Peripheral blood	GSE66795	0.000424	0.260621		GPR183	Parotid tissue	GSE40611	0.00119	1.90603
VCAN	Peripheral blood	GSE66795	0.0117	0.260497		CELF2	Parotid tissue	GSE40611	0.000162	1.90584
MDH1	Peripheral blood	GSE66795	0.000505	0.259742		TLR7	Parotid tissue	GSE40611	5.81e-05	1.90286
KRCC1	Peripheral blood	GSE66795	0.00394	0.259282		CCR6	Parotid tissue	GSE40611	0.00147	1.90285
PSMA3	Peripheral blood	GSE66795	0.000194	0.258891		JAML	Parotid tissue	GSE40611	0.000204	1.8985
SLC26A8	Peripheral blood	GSE66795	0.00013	0.258556		NIN	Parotid tissue	GSE40611	9.61e-05	1.89821
HSPA6	Peripheral blood	GSE66795	0.00189	0.258405		EVI2A	Parotid tissue	GSE40611	2.03e-05	1.89501
SRBD1	Peripheral blood	GSE66795	2.38e-06	0.258157		FMNL3	Parotid tissue	GSE40611	0.000349	1.89083
BTN3A1	Peripheral blood	GSE66795	0.000498	0.257507		RALGPS2	Parotid tissue	GSE40611	0.00115	1.88506
RSRP1	Peripheral blood	GSE66795	0.0281	0.256551		HLA-DPB2	Parotid tissue	GSE40611	0.000372	1.88288
ANKFY1	Peripheral blood	GSE66795	3e-06	0.255879		IL32	Parotid tissue	GSE40611	0.00164	1.88262
TRIM56	Peripheral blood	GSE66795	2.28e-05	0.255048		GIT2	Parotid tissue	GSE40611	0.00241	1.88071
ATP5O	Peripheral blood	GSE66795	0.0161	0.254829		NT5E	Parotid tissue	GSE40611	2.76e-05	1.87927
C4orf33	Peripheral blood	GSE66795	0.000432	0.254407		FCRL5	Parotid tissue	GSE40611	6.04e-05	1.87696
SLC27A3	Peripheral blood	GSE66795	0.000181	0.253703		DOCK8	Parotid tissue	GSE40611	2.71e-05	1.87601
ALDH1A1	Peripheral blood	GSE66795	0.0312	0.252619		HLA-DOA	Parotid tissue	GSE40611	0.0003	1.87182
MCOLN2	Peripheral blood	GSE66795	0.014	0.251556		FCER2	Parotid tissue	GSE40611	0.00906	1.86939
FTH1P3	Peripheral blood	GSE66795	0.0433	0.250652		PLK4	Parotid tissue	GSE40611	0.00644	1.86691
CD164	Peripheral blood	GSE66795	0.0252	0.250267		TIAM1	Parotid tissue	GSE40611	9.63e-05	1.86269
FCGR2B	Peripheral blood	GSE66795	0.00045	0.249993		KLRD1	Parotid tissue	GSE40611	0.0012	1.85889
ANXA2	Peripheral blood	GSE66795	0.000867	0.24926		LOC101928152	Parotid tissue	GSE40611	0.00172	1.85757
CNBP	Peripheral blood	GSE66795	0.017	0.249229		SLAMF8	Parotid tissue	GSE40611	0.000434	1.85539
MCTS1	Peripheral blood	GSE66795	0.00098	0.247315		RTP4	Parotid tissue	GSE40611	0.000255	1.85511
BTN3A3	Peripheral blood	GSE66795	2.88e-05	0.246376		LOC102725426///MIR8071-2///MIR8071-1///IGHM///IGHG1	Parotid tissue	GSE40611	0.00334	1.8523
GPR65	Peripheral blood	GSE66795	0.0173	0.24631		FYN	Parotid tissue	GSE40611	3.56e-06	1.84429
SESTD1	Peripheral blood	GSE66795	3.88e-07	0.245589		CLIC2	Parotid tissue	GSE40611	0.000509	1.84403
MTMR11	Peripheral blood	GSE66795	0.000192	0.245442		CP	Parotid tissue	GSE40611	0.00294	1.84359
N4BP2L2	Peripheral blood	GSE66795	0.00224	0.245178		PARPBP	Parotid tissue	GSE40611	0.00622	1.84216
RBM34	Peripheral blood	GSE66795	0.000202	0.244396		ZNF280B	Parotid tissue	GSE40611	0.0003	1.84151
ENY2	Peripheral blood	GSE66795	0.00422	0.243553		GPNMB	Parotid tissue	GSE40611	0.000455	1.83723
SSB	Peripheral blood	GSE66795	0.000149	0.243465		HLA-DMB	Parotid tissue	GSE40611	1.11e-05	1.83641
CHD1	Peripheral blood	GSE66795	0.0146	0.24274		TOX2	Parotid tissue	GSE40611	0.000173	1.83419
APOL2	Peripheral blood	GSE66795	0.000202	0.242723		RAB39B	Parotid tissue	GSE40611	0.00186	1.83055
HIST2H2AA3	Peripheral blood	GSE66795	0.00585	0.242684		MELK	Parotid tissue	GSE40611	0.00531	1.8298
PATL1	Peripheral blood	GSE66795	0.000131	0.242202		CD2	Parotid tissue	GSE40611	8.14e-05	1.82514
CCL8	Peripheral blood	GSE66795	4.14e-07	0.241812		SNX20	Parotid tissue	GSE40611	0.00028	1.82078
LACTB	Peripheral blood	GSE66795	0.000141	0.241342		SYK	Parotid tissue	GSE40611	6.39e-05	1.81872
RPA3	Peripheral blood	GSE66795	0.00159	0.240984		HIST1H2BJ///HIST1H2BG	Parotid tissue	GSE40611	0.00197	1.81737
LGALS1	Peripheral blood	GSE66795	0.00386	0.240622		MS4A7	Parotid tissue	GSE40611	8.82e-05	1.81273
TMEM51	Peripheral blood	GSE66795	0.000323	0.240608		IDO1	Parotid tissue	GSE40611	0.000969	1.81141
WDFY1	Peripheral blood	GSE66795	0.0163	0.240537		SLC26A7	Parotid tissue	GSE40611	0.000415	1.8069
RBM43	Peripheral blood	GSE66795	0.00246	0.239316		CHSY3	Parotid tissue	GSE40611	0.00187	1.80456
BLZF1	Peripheral blood	GSE66795	0.00962	0.239144		C1S	Parotid tissue	GSE40611	0.00138	1.8032
C10orf105	Peripheral blood	GSE66795	0.00558	0.238729		COCH	Parotid tissue	GSE40611	0.0001	1.80199
KIAA1683	Peripheral blood	GSE66795	0.000864	0.238404		PLCG2	Parotid tissue	GSE40611	1.1e-05	1.80173
TCL1B	Peripheral blood	GSE66795	0.0015	0.238261		SP110	Parotid tissue	GSE40611	4.67e-05	1.80079
GAPT	Peripheral blood	GSE66795	0.0224	0.23825		CDK1	Parotid tissue	GSE40611	0.000307	1.7991
KPNB1	Peripheral blood	GSE66795	0.00293	0.238194		STK26	Parotid tissue	GSE40611	0.0156	1.79745
CKS2	Peripheral blood	GSE66795	0.000895	0.237955		LYSMD2	Parotid tissue	GSE40611	3.1e-05	1.79667
ZNF860	Peripheral blood	GSE66795	0.0106	0.237107		TRIM22	Parotid tissue	GSE40611	0.000385	1.79662
KCNJ15	Peripheral blood	GSE66795	0.00667	0.23692		PHACTR1	Parotid tissue	GSE40611	0.000229	1.79634
FCGR3A	Peripheral blood	GSE66795	0.0214	0.236706		SERPINB9	Parotid tissue	GSE40611	0.000608	1.7953
RBCK1	Peripheral blood	GSE66795	0.000291	0.236627		GMFG	Parotid tissue	GSE40611	0.000225	1.79502
TMEM268	Peripheral blood	GSE66795	1.94e-05	0.236329		TNFSF8	Parotid tissue	GSE40611	0.000993	1.79475
PNPT1	Peripheral blood	GSE66795	1.66e-08	0.23628		DOCK2	Parotid tissue	GSE40611	0.000731	1.79416
HIST1H3D	Peripheral blood	GSE66795	5.88e-05	0.23556		TMC8	Parotid tissue	GSE40611	2.91e-05	1.79366
PPP2R3C	Peripheral blood	GSE66795	0.00284	0.235191		PVRIG	Parotid tissue	GSE40611	0.000109	1.79127
ATP6V1G1	Peripheral blood	GSE66795	0.0341	0.235032		CSTA	Parotid tissue	GSE40611	0.000498	1.79075
ACTA2	Peripheral blood	GSE66795	0.0332	0.234814		KPNA2	Parotid tissue	GSE40611	0.000503	1.78876
RIN2	Peripheral blood	GSE66795	0.00101	0.234657		IGKV1OR2-108	Parotid tissue	GSE40611	0.0106	1.78346
CLEC4A	Peripheral blood	GSE66795	0.00852	0.233416		SERPINA1	Parotid tissue	GSE40611	0.000143	1.78257
PTTG1	Peripheral blood	GSE66795	0.000198	0.233094		GIMAP8	Parotid tissue	GSE40611	8.83e-05	1.7817
DTWD2	Peripheral blood	GSE66795	0.0176	0.23296		BICD1	Parotid tissue	GSE40611	0.0059	1.78122
PTTG3P	Peripheral blood	GSE66795	8.43e-06	0.23267		ART4	Parotid tissue	GSE40611	0.0033	1.78
OR52K2	Peripheral blood	GSE66795	3.04e-07	0.232467		RSAD2	Parotid tissue	GSE40611	0.000518	1.77895
HLA-DPA1	Peripheral blood	GSE66795	0.00123	0.231745		TRAC	Parotid tissue	GSE40611	0.000184	1.77871
UQCRH	Peripheral blood	GSE66795	0.00745	0.231393		COL3A1	Parotid tissue	GSE40611	3.8e-05	1.77391
TMEM60	Peripheral blood	GSE66795	7.1e-06	0.231245		PXK	Parotid tissue	GSE40611	0.00602	1.76816
MRPL35	Peripheral blood	GSE66795	0.00452	0.231177		ARHGAP9	Parotid tissue	GSE40611	0.000285	1.76595
HLA-F	Peripheral blood	GSE66795	0.000818	0.231102		IL2RB	Parotid tissue	GSE40611	3.89e-06	1.75668
CECR1	Peripheral blood	GSE66795	0.0103	0.230958		BCL2A1	Parotid tissue	GSE40611	0.00231	1.75585
DTX3L	Peripheral blood	GSE66795	2.14e-06	0.230901		INSM1	Parotid tissue	GSE40611	0.00582	1.75572
FRMD3	Peripheral blood	GSE66795	1e-05	0.230717		SPIB	Parotid tissue	GSE40611	0.00148	1.75472
TXNL1	Peripheral blood	GSE66795	0.0106	0.230658		ZBTB32	Parotid tissue	GSE40611	0.00822	1.75202
RAX2	Peripheral blood	GSE66795	0.0165	0.229378		RECQL	Parotid tissue	GSE40611	0.000447	1.75149
TMEM62	Peripheral blood	GSE66795	2.65e-06	0.228439		CLECL1	Parotid tissue	GSE40611	0.000334	1.75096
TCAF2	Peripheral blood	GSE66795	0.0417	0.227782		MEF2C	Parotid tissue	GSE40611	3.16e-05	1.75058
MRPL50	Peripheral blood	GSE66795	0.00951	0.227708		DDIAS	Parotid tissue	GSE40611	0.00055	1.74989
RNF31	Peripheral blood	GSE66795	0.000187	0.227554		RAB8B	Parotid tissue	GSE40611	0.00244	1.74681
TAGLN	Peripheral blood	GSE66795	0.0373	0.227449		CORO1A	Parotid tissue	GSE40611	0.004	1.7468
HAT1	Peripheral blood	GSE66795	0.0211	0.227204		MRC1	Parotid tissue	GSE40611	3.7e-05	1.7466
SCIMP	Peripheral blood	GSE66795	0.000432	0.226959		TLR4	Parotid tissue	GSE40611	0.00152	1.74556
MRPL51	Peripheral blood	GSE66795	0.00497	0.22604		FAM72A///FAM72D///FAM72B///FAM72C	Parotid tissue	GSE40611	0.00219	1.74499
NMI	Peripheral blood	GSE66795	0.00329	0.225811		BMP7	Parotid tissue	GSE40611	0.0268	1.74255
CYBB	Peripheral blood	GSE66795	0.0109	0.225115		PSMB2	Parotid tissue	GSE40611	0.00374	1.73861
IL15	Peripheral blood	GSE66795	0.000441	0.225074		CCR2	Parotid tissue	GSE40611	0.000427	1.73791
UBQLNL	Peripheral blood	GSE66795	6.26e-05	0.224955		PIK3CG	Parotid tissue	GSE40611	0.000826	1.73657
GADD45B	Peripheral blood	GSE66795	0.000208	0.224832		LAMP3	Parotid tissue	GSE40611	0.000889	1.73652
SLC6A12	Peripheral blood	GSE66795	6.14e-05	0.224395		IGF2BP3	Parotid tissue	GSE40611	0.00422	1.73471
P2RY13	Peripheral blood	GSE66795	0.0418	0.224134		ABCB4	Parotid tissue	GSE40611	0.00599	1.7321
FAM98A	Peripheral blood	GSE66795	0.00163	0.223934		DNASE1L3	Parotid tissue	GSE40611	0.000203	1.73166
IRF2	Peripheral blood	GSE66795	0.00432	0.223879		KIAA0101	Parotid tissue	GSE40611	0.00107	1.72826
TXNDC17	Peripheral blood	GSE66795	0.0292	0.223739		IFI16	Parotid tissue	GSE40611	0.000594	1.72429
B2M	Peripheral blood	GSE66795	0.000275	0.22295		EPB41L3	Parotid tissue	GSE40611	0.00122	1.72367
FAM49B	Peripheral blood	GSE66795	0.0251	0.221469		FAS	Parotid tissue	GSE40611	9.37e-06	1.72305
GPBP1	Peripheral blood	GSE66795	0.0105	0.221328		DPEP2	Parotid tissue	GSE40611	0.00185	1.7224
HLA-A	Peripheral blood	GSE66795	0.000917	0.220749		CSF2RA	Parotid tissue	GSE40611	0.00455	1.71888
RNPC3	Peripheral blood	GSE66795	0.00581	0.220287		IL24	Parotid tissue	GSE40611	0.00449	1.71401
LEP	Peripheral blood	GSE66795	0.047	0.220139		SIGLEC6	Parotid tissue	GSE40611	0.03	1.71316
VRK2	Peripheral blood	GSE66795	8.62e-06	0.219959		TBC1D9	Parotid tissue	GSE40611	0.00258	1.71151
MT1E	Peripheral blood	GSE66795	0.0198	0.218413		CKAP2///IGLV@///IGLC1	Parotid tissue	GSE40611	0.00853	1.70756
ZSCAN16	Peripheral blood	GSE66795	1.01e-05	0.218355		GNG2	Parotid tissue	GSE40611	0.00198	1.7075
CPT1B	Peripheral blood	GSE66795	0.000466	0.218124		TBC1D10C	Parotid tissue	GSE40611	0.00082	1.70691
PCNA	Peripheral blood	GSE66795	0.000527	0.217664		CCL21	Parotid tissue	GSE40611	0.000305	1.7065
NPC2	Peripheral blood	GSE66795	3.76e-05	0.216242		UBASH3A	Parotid tissue	GSE40611	0.00493	1.7064
IFI27L2	Peripheral blood	GSE66795	0.0102	0.216235		PLXNC1	Parotid tissue	GSE40611	0.00181	1.70222
TMEM126B	Peripheral blood	GSE66795	0.0289	0.216015		RPAP3	Parotid tissue	GSE40611	0.00546	1.69943
PRDX1	Peripheral blood	GSE66795	0.000127	0.21546		GZMB	Parotid tissue	GSE40611	0.000108	1.69611
RNF149	Peripheral blood	GSE66795	0.0177	0.214898		CYB5R4	Parotid tissue	GSE40611	2.38e-05	1.69409
EIF3M	Peripheral blood	GSE66795	0.02	0.214652		PARVG	Parotid tissue	GSE40611	0.000107	1.69144
RGS12	Peripheral blood	GSE66795	5.42e-05	0.214409		PARP14	Parotid tissue	GSE40611	3.85e-05	1.68975
NDUFA1	Peripheral blood	GSE66795	0.023	0.2141		CCDC141	Parotid tissue	GSE40611	0.0137	1.68956
H2AFJ	Peripheral blood	GSE66795	0.00297	0.213921		DDX60L	Parotid tissue	GSE40611	0.000176	1.68889
MTF2	Peripheral blood	GSE66795	0.0452	0.213906		BRIP1	Parotid tissue	GSE40611	0.00263	1.68797
ZC3H15	Peripheral blood	GSE66795	0.00269	0.213857		FYB	Parotid tissue	GSE40611	0.00166	1.68625
SLIRP	Peripheral blood	GSE66795	0.0128	0.213402		ACKR1	Parotid tissue	GSE40611	0.00172	1.68613
TMSB10	Peripheral blood	GSE66795	4.01e-06	0.21328		ITGB1	Parotid tissue	GSE40611	0.0179	1.68546
CD58	Peripheral blood	GSE66795	0.012	0.212799		F13A1	Parotid tissue	GSE40611	8.68e-05	1.68223
PCMT1	Peripheral blood	GSE66795	0.00312	0.212793		P2RY13	Parotid tissue	GSE40611	0.00204	1.68217
KLHL28	Peripheral blood	GSE66795	0.00273	0.212515		LCK	Parotid tissue	GSE40611	0.00434	1.68081
ASPRV1	Peripheral blood	GSE66795	0.0145	0.211439		NCKAP1L	Parotid tissue	GSE40611	0.000777	1.67957
LYST	Peripheral blood	GSE66795	0.0398	0.211143		IGKC	Parotid tissue	GSE40611	0.00678	1.67953
NEDD9	Peripheral blood	GSE66795	0.0205	0.210999		COL14A1	Parotid tissue	GSE40611	0.00219	1.67835
CST3	Peripheral blood	GSE66795	0.00852	0.210861		BLK	Parotid tissue	GSE40611	0.0211	1.67654
SPG11	Peripheral blood	GSE66795	0.00336	0.210514		MGC40069	Parotid tissue	GSE40611	0.00396	1.67385
FKBP14	Peripheral blood	GSE66795	0.0028	0.210386		FHL5	Parotid tissue	GSE40611	0.0421	1.67114
MICB	Peripheral blood	GSE66795	0.000213	0.210342		JAKMIP1	Parotid tissue	GSE40611	0.0133	1.67091
HIST2H2AA4	Peripheral blood	GSE66795	0.00765	0.209489		PRC1	Parotid tissue	GSE40611	0.000878	1.66942
DUSP6	Peripheral blood	GSE66795	0.00466	0.209409		IGLC1	Parotid tissue	GSE40611	0.0115	1.66804
LOC101930164	Peripheral blood	GSE66795	0.0028	0.209348		CD8A	Parotid tissue	GSE40611	6e-05	1.66599
PLAC8	Peripheral blood	GSE66795	0.00751	0.209321		CD28	Parotid tissue	GSE40611	0.00244	1.66546
ZMYND15	Peripheral blood	GSE66795	0.00165	0.208959		EPSTI1	Parotid tissue	GSE40611	1.34e-06	1.66416
BTK	Peripheral blood	GSE66795	0.00253	0.208865		EML6	Parotid tissue	GSE40611	0.000423	1.66145
GSTO1	Peripheral blood	GSE66795	0.00259	0.208837		MSH6	Parotid tissue	GSE40611	0.00681	1.65888
PRPF40A	Peripheral blood	GSE66795	2.16e-05	0.208731		LOC101060835///LOC100996809///HLA-DRB5///HLA-DRB4///HLA-DRB1///HLA-DQB1	Parotid tissue	GSE40611	0.00355	1.65832
GRAMD1B	Peripheral blood	GSE66795	1.95e-06	0.208457		PIP4K2A	Parotid tissue	GSE40611	7.12e-05	1.6579
SAMD4A	Peripheral blood	GSE66795	8.03e-06	0.208307		ERAP2	Parotid tissue	GSE40611	0.00179	1.65777
PRDX4	Peripheral blood	GSE66795	0.0056	0.208076		MKI67	Parotid tissue	GSE40611	0.00316	1.65597
STK17B	Peripheral blood	GSE66795	0.0173	0.207452		CCNG2	Parotid tissue	GSE40611	0.00408	1.65346
TCN2	Peripheral blood	GSE66795	0.000281	0.207178		ETS1	Parotid tissue	GSE40611	0.000576	1.65078
FAM96A	Peripheral blood	GSE66795	0.00345	0.206821		HLA-DRB4	Parotid tissue	GSE40611	0.0343	1.64865
APOBEC3G	Peripheral blood	GSE66795	0.00213	0.20669		SIRPG	Parotid tissue	GSE40611	0.00453	1.64851
SSTR2	Peripheral blood	GSE66795	0.0207	0.206457		CHRNA3	Parotid tissue	GSE40611	0.00959	1.64509
CD300C	Peripheral blood	GSE66795	0.0183	0.206281		HERC5	Parotid tissue	GSE40611	0.000259	1.64433
CCNB2	Peripheral blood	GSE66795	0.000403	0.206259		LSAMP	Parotid tissue	GSE40611	0.00527	1.64307
ZNF684	Peripheral blood	GSE66795	0.00097	0.205416		RASAL3	Parotid tissue	GSE40611	0.000147	1.64235
TRIM25	Peripheral blood	GSE66795	0.00693	0.205117		CCR7	Parotid tissue	GSE40611	0.000647	1.64067
SS18	Peripheral blood	GSE66795	0.00176	0.204576		FAM65B	Parotid tissue	GSE40611	0.000398	1.63939
EIF2AK4	Peripheral blood	GSE66795	0.0226	0.204467		PAPSS2	Parotid tissue	GSE40611	0.000667	1.63879
GLMP	Peripheral blood	GSE66795	0.00987	0.204312		ZCCHC18	Parotid tissue	GSE40611	0.00407	1.63763
HIF1A	Peripheral blood	GSE66795	0.0402	0.20388		TANK	Parotid tissue	GSE40611	0.000603	1.63644
FRG1	Peripheral blood	GSE66795	0.00352	0.203288		GAPT	Parotid tissue	GSE40611	0.00556	1.63536
ADCY4	Peripheral blood	GSE66795	0.000909	0.2029		LAIR2	Parotid tissue	GSE40611	0.00402	1.63242
MRPL39	Peripheral blood	GSE66795	7.67e-05	0.202777		GBP5	Parotid tissue	GSE40611	0.00426	1.63214
IL17RD	Peripheral blood	GSE66795	0.0209	0.202694		P2RY8	Parotid tissue	GSE40611	0.000431	1.63175
MRPS21	Peripheral blood	GSE66795	0.0169	0.202285		PLCL2	Parotid tissue	GSE40611	0.00182	1.63035
CYP4F22	Peripheral blood	GSE66795	0.00859	0.201687		MS4A4A	Parotid tissue	GSE40611	0.00236	1.62907
SRP19	Peripheral blood	GSE66795	0.00187	0.201369		PLN	Parotid tissue	GSE40611	0.0118	1.62834
C20orf27	Peripheral blood	GSE66795	0.0107	0.201155		SLC35F6///CENPA	Parotid tissue	GSE40611	0.00675	1.62808
SPPL2A	Peripheral blood	GSE66795	0.000309	0.20106		HTR2B	Parotid tissue	GSE40611	0.019	1.62678
RHOB	Peripheral blood	GSE66795	0.0227	0.201002		NLRP11	Parotid tissue	GSE40611	0.0357	1.62592
ASCL2	Peripheral blood	GSE66795	0.00614	0.200987		MRPS18C	Parotid tissue	GSE40611	0.00935	1.62443
CAPN2	Peripheral blood	GSE66795	2.36e-06	0.200826		CST7	Parotid tissue	GSE40611	0.00207	1.62417
CPNE8	Peripheral blood	GSE66795	0.00383	0.200522		PLA2G7	Parotid tissue	GSE40611	0.00159	1.62268
NDUFB9	Peripheral blood	GSE66795	0.00441	0.200446		CD37	Parotid tissue	GSE40611	0.00994	1.62201
SEC11C	Peripheral blood	GSE66795	0.0213	0.200215		HEG1	Parotid tissue	GSE40611	0.000308	1.62134
PHPT1	Peripheral blood	GSE66795	0.000143	0.200027		OIP5	Parotid tissue	GSE40611	0.0168	1.6197
LINC01018	Peripheral blood	GSE66795	0.00611	0.199751		LOC100507616	Parotid tissue	GSE40611	0.0145	1.61918
NDC80	Peripheral blood	GSE66795	4.95e-06	0.199606		CCDC80	Parotid tissue	GSE40611	0.000177	1.61584
MLKL	Peripheral blood	GSE66795	0.000815	0.199524		GABPB1-AS1	Parotid tissue	GSE40611	0.0294	1.61549
AMY2A	Peripheral blood	GSE66795	0.0102	0.199282		STAMBPL1	Parotid tissue	GSE40611	0.00304	1.61231
ZDHHC19	Peripheral blood	GSE66795	0.0112	0.199272		SIGLEC1	Parotid tissue	GSE40611	0.00102	1.61171
YRDC	Peripheral blood	GSE66795	0.0114	0.199008		GABRP	Parotid tissue	GSE40611	0.00129	1.61066
ANXA5	Peripheral blood	GSE66795	0.00964	0.198969		ARNT2	Parotid tissue	GSE40611	0.00173	1.60914
AP5B1	Peripheral blood	GSE66795	0.0356	0.198932		IGHD	Parotid tissue	GSE40611	0.00285	1.60791
MRPL15	Peripheral blood	GSE66795	0.00813	0.198638		ZNF367	Parotid tissue	GSE40611	0.00156	1.60724
RPF1	Peripheral blood	GSE66795	0.00072	0.198152		RASGRP2	Parotid tissue	GSE40611	0.00155	1.6058
NUBPL	Peripheral blood	GSE66795	0.0439	0.198127		AMER2	Parotid tissue	GSE40611	0.0414	1.60575
HSD17B11	Peripheral blood	GSE66795	0.0358	0.197691		GPR171	Parotid tissue	GSE40611	0.00478	1.60571
HLA-C	Peripheral blood	GSE66795	0.000429	0.197351		MYB	Parotid tissue	GSE40611	0.0013	1.60551
CARD17	Peripheral blood	GSE66795	9.08e-07	0.197206		CLEC12A	Parotid tissue	GSE40611	0.000863	1.60439
PSMB8	Peripheral blood	GSE66795	3.45e-05	0.197204		CCL18	Parotid tissue	GSE40611	0.00808	1.60431
DEGS1	Peripheral blood	GSE66795	0.00123	0.197161		CFB	Parotid tissue	GSE40611	0.000859	1.60407
HYKK	Peripheral blood	GSE66795	0.00785	0.196761		CASP1	Parotid tissue	GSE40611	0.000414	1.60304
FOXP1-IT1	Peripheral blood	GSE66795	0.0129	0.196543		CHN1	Parotid tissue	GSE40611	0.00173	1.60179
GIMAP7	Peripheral blood	GSE66795	0.0298	0.196306		HOXB2	Parotid tissue	GSE40611	0.00193	1.6016
USP49	Peripheral blood	GSE66795	0.0409	0.196096		IGLL3P	Parotid tissue	GSE40611	0.0286	1.59793
KIAA0319L	Peripheral blood	GSE66795	0.00245	0.196012		UHRF1BP1L	Parotid tissue	GSE40611	0.0354	1.59184
BTG3	Peripheral blood	GSE66795	1.84e-05	0.19598		LOC101929465	Parotid tissue	GSE40611	0.00343	1.59147
TFRC	Peripheral blood	GSE66795	0.0129	0.195686		GRK3	Parotid tissue	GSE40611	0.000145	1.59059
SF3B6	Peripheral blood	GSE66795	0.0186	0.195542		KDM8	Parotid tissue	GSE40611	0.0257	1.58765
CBWD5	Peripheral blood	GSE66795	3.78e-05	0.195519		IGHV1-69	Parotid tissue	GSE40611	0.0149	1.58763
MBD4	Peripheral blood	GSE66795	0.0121	0.195419		ME2	Parotid tissue	GSE40611	0.000808	1.58708
HNRNPLL	Peripheral blood	GSE66795	0.00017	0.195125		SLC16A6	Parotid tissue	GSE40611	0.00157	1.58353
UBA7	Peripheral blood	GSE66795	0.000143	0.195		IGLJ3///IGLV1-44///CKAP2///IGLV@///IGLC1	Parotid tissue	GSE40611	0.0145	1.58316
TRANK1	Peripheral blood	GSE66795	0.0133	0.194825		PRR11	Parotid tissue	GSE40611	0.000593	1.58174
CTSH	Peripheral blood	GSE66795	0.00374	0.194777		TNF	Parotid tissue	GSE40611	0.00149	1.5817
LILRB1	Peripheral blood	GSE66795	5.99e-05	0.194524		DDX60	Parotid tissue	GSE40611	0.000491	1.58075
TAF1B	Peripheral blood	GSE66795	0.000388	0.194149		F2R	Parotid tissue	GSE40611	0.000785	1.57675
PTP4A1	Peripheral blood	GSE66795	4.34e-05	0.193844		LOC100509445///LOC728715///OVOS///OVOS2	Parotid tissue	GSE40611	0.000494	1.57634
MTPN	Peripheral blood	GSE66795	0.0114	0.193747		LINC00324	Parotid tissue	GSE40611	0.000236	1.57613
POMP	Peripheral blood	GSE66795	1.75e-05	0.193247		BIRC3	Parotid tissue	GSE40611	0.00147	1.57512
CAMK1G	Peripheral blood	GSE66795	0.00173	0.192486		SYNDIG1	Parotid tissue	GSE40611	0.000324	1.57209
CSF1R	Peripheral blood	GSE66795	0.0379	0.19237		DCAF17	Parotid tissue	GSE40611	0.000145	1.56898
GM2A	Peripheral blood	GSE66795	0.00868	0.192346		ZNF101	Parotid tissue	GSE40611	0.0018	1.56743
HNMT	Peripheral blood	GSE66795	0.00211	0.192084		ELF1	Parotid tissue	GSE40611	7.65e-05	1.56672
GINS2	Peripheral blood	GSE66795	0.00177	0.192081		ITGB7	Parotid tissue	GSE40611	0.000871	1.56507
OSCAR	Peripheral blood	GSE66795	0.0164	0.191948		LINC00494	Parotid tissue	GSE40611	0.00551	1.56235
SLC35A5	Peripheral blood	GSE66795	0.00185	0.191656		HLA-DQB1	Parotid tissue	GSE40611	0.000105	1.56231
SELL	Peripheral blood	GSE66795	0.00785	0.191615		STMN2	Parotid tissue	GSE40611	0.0127	1.56212
NBEAL2	Peripheral blood	GSE66795	0.0188	0.191482		TIFAB	Parotid tissue	GSE40611	0.00619	1.56078
ZNF669	Peripheral blood	GSE66795	0.0454	0.191439		ST6GAL1	Parotid tissue	GSE40611	0.00238	1.56069
CCNH	Peripheral blood	GSE66795	0.00794	0.191361		LOC101060835///LOC100996809///HLA-DRB4///HLA-DRB3///HLA-DRB1///HLA-DQB1	Parotid tissue	GSE40611	0.0186	1.5586
MAP1LC3B2	Peripheral blood	GSE66795	0.000704	0.191111		ADGRG5	Parotid tissue	GSE40611	0.000756	1.5575
CCDC125	Peripheral blood	GSE66795	0.0153	0.190815		FRZB	Parotid tissue	GSE40611	0.000797	1.556
METTL21A	Peripheral blood	GSE66795	0.00113	0.19032		DNM3OS	Parotid tissue	GSE40611	0.00367	1.55529
MRPL17	Peripheral blood	GSE66795	0.000857	0.190081		DDHD1	Parotid tissue	GSE40611	0.00134	1.55425
FAM111A	Peripheral blood	GSE66795	0.0124	0.189525		CEP55	Parotid tissue	GSE40611	0.0353	1.55154
SUSD1	Peripheral blood	GSE66795	0.0018	0.189473		RTN1	Parotid tissue	GSE40611	0.000416	1.55096
HNRNPC	Peripheral blood	GSE66795	0.0347	0.189299		LAP3	Parotid tissue	GSE40611	0.0137	1.54997
HMGB2	Peripheral blood	GSE66795	0.0235	0.189148		HOXB-AS1	Parotid tissue	GSE40611	0.00208	1.54565
NOP10	Peripheral blood	GSE66795	0.0246	0.189007		B2M	Parotid tissue	GSE40611	0.0351	1.54406
MCTP1	Peripheral blood	GSE66795	0.00481	0.188658		STOX1	Parotid tissue	GSE40611	0.0132	1.54369
MTF1	Peripheral blood	GSE66795	0.00909	0.188569		CDC42SE2	Parotid tissue	GSE40611	0.0049	1.54359
SAP30L	Peripheral blood	GSE66795	0.00136	0.188445		E2F8	Parotid tissue	GSE40611	0.00773	1.54276
HNRNPH3	Peripheral blood	GSE66795	0.0314	0.188348		CELF4	Parotid tissue	GSE40611	0.0141	1.54106
MED28	Peripheral blood	GSE66795	0.000199	0.1882		PLSCR1	Parotid tissue	GSE40611	0.000877	1.53915
MMADHC	Peripheral blood	GSE66795	0.00126	0.188143		LYN	Parotid tissue	GSE40611	0.000111	1.53475
ZNF14	Peripheral blood	GSE66795	0.00259	0.187352		SESN3	Parotid tissue	GSE40611	0.00132	1.53319
TBC1D32	Peripheral blood	GSE66795	0.0264	0.18672		TSPAN7	Parotid tissue	GSE40611	0.000969	1.53308
AGPS	Peripheral blood	GSE66795	8.63e-06	0.186675		TNFSF4	Parotid tissue	GSE40611	0.000632	1.53308
COMMD3	Peripheral blood	GSE66795	0.0371	0.186575		ETV7	Parotid tissue	GSE40611	0.00302	1.53292
AZIN1	Peripheral blood	GSE66795	0.00915	0.186538		IFITM2///IFITM1	Parotid tissue	GSE40611	0.00178	1.53278
CLCN7	Peripheral blood	GSE66795	0.00536	0.186536		FAM105A	Parotid tissue	GSE40611	0.000285	1.52968
PBDC1	Peripheral blood	GSE66795	0.000455	0.186484		ENPP2	Parotid tissue	GSE40611	5.93e-05	1.52831
PDK4	Peripheral blood	GSE66795	0.0239	0.186174		KLHDC7B	Parotid tissue	GSE40611	0.000409	1.52729
PPCS	Peripheral blood	GSE66795	0.00698	0.185948		LPXN	Parotid tissue	GSE40611	0.000683	1.52597
BOLA2	Peripheral blood	GSE66795	0.00859	0.185828		ADAM28	Parotid tissue	GSE40611	0.00516	1.52396
TIMM23	Peripheral blood	GSE66795	0.000165	0.185769		SLCO5A1	Parotid tissue	GSE40611	0.0188	1.52293
PARP3	Peripheral blood	GSE66795	8.94e-07	0.185665		FGD2	Parotid tissue	GSE40611	0.00413	1.52219
NLRP8	Peripheral blood	GSE66795	0.0193	0.185421		NEK2	Parotid tissue	GSE40611	0.0113	1.52189
C2	Peripheral blood	GSE66795	8.63e-05	0.185094		ICAM2	Parotid tissue	GSE40611	0.0115	1.5196
IFITM4P	Peripheral blood	GSE66795	0.000142	0.184783		IGLJ3///CKAP2	Parotid tissue	GSE40611	0.0319	1.51937
TMEM126A	Peripheral blood	GSE66795	0.027	0.184694		ABCC4	Parotid tissue	GSE40611	0.00132	1.51791
ZNF682	Peripheral blood	GSE66795	0.00428	0.184489		PTGDS	Parotid tissue	GSE40611	0.00143	1.51652
GCNT1	Peripheral blood	GSE66795	0.000661	0.184139		ISG15	Parotid tissue	GSE40611	0.00534	1.51351
FYB	Peripheral blood	GSE66795	0.0184	0.184061		RMI2	Parotid tissue	GSE40611	0.000875	1.5133
GTF2B	Peripheral blood	GSE66795	0.014	0.182725		WDR36	Parotid tissue	GSE40611	0.00567	1.5118
BLOC1S6	Peripheral blood	GSE66795	0.0279	0.182423		SIGLEC10	Parotid tissue	GSE40611	0.00297	1.50936
UBA3	Peripheral blood	GSE66795	0.00295	0.181628		GLIPR1	Parotid tissue	GSE40611	0.000118	1.509
CDCA5	Peripheral blood	GSE66795	0.000341	0.181619		CETP	Parotid tissue	GSE40611	0.0233	1.50713
UQCRC2	Peripheral blood	GSE66795	0.00572	0.180697		IFI30///PIK3R2	Parotid tissue	GSE40611	0.00222	1.50688
IRF4	Peripheral blood	GSE66795	0.00332	0.18064		PIK3R5	Parotid tissue	GSE40611	0.0056	1.50534
SIGLEC1	Peripheral blood	GSE66795	7.36e-06	0.180132		SFRP2	Parotid tissue	GSE40611	0.00852	1.50521
IDH1	Peripheral blood	GSE66795	0.00123	0.179251		TNFSF13B	Parotid tissue	GSE40611	7.14e-05	1.50486
NCOA3	Peripheral blood	GSE66795	0.000256	0.179128		EPHA7	Parotid tissue	GSE40611	0.0407	1.50219
TELO2	Peripheral blood	GSE66795	0.00284	0.178854		SPOCK2	Parotid tissue	GSE40611	0.000736	1.50159
HAVCR2	Peripheral blood	GSE66795	0.00294	0.178696		DOCK11	Parotid tissue	GSE40611	0.00165	1.4993
CEBPZ	Peripheral blood	GSE66795	0.0385	0.178422		C9orf66	Parotid tissue	GSE40611	0.0243	1.49771
SQRDL	Peripheral blood	GSE66795	0.00223	0.177846		NLRC4	Parotid tissue	GSE40611	0.0105	1.49758
SIGLEC16	Peripheral blood	GSE66795	0.00147	0.177579		IL12RB1	Parotid tissue	GSE40611	0.000512	1.49719
BTN2A1	Peripheral blood	GSE66795	0.0126	0.177517		MAD2L1	Parotid tissue	GSE40611	0.00396	1.49639
GTF3C6	Peripheral blood	GSE66795	0.000149	0.17748		KLRC2///KLRC1	Parotid tissue	GSE40611	0.00261	1.49458
HSPA4	Peripheral blood	GSE66795	0.0197	0.177308		CENPM	Parotid tissue	GSE40611	0.0125	1.49415
MPLKIP	Peripheral blood	GSE66795	0.0125	0.176931		FAM155A	Parotid tissue	GSE40611	0.0343	1.4932
TLR5	Peripheral blood	GSE66795	0.0447	0.176817		PTPRO	Parotid tissue	GSE40611	0.000781	1.49289
CLEC2B	Peripheral blood	GSE66795	0.0262	0.176477		COL1A2	Parotid tissue	GSE40611	6.32e-05	1.49071
TUFT1	Peripheral blood	GSE66795	0.00117	0.176468		ITGB2	Parotid tissue	GSE40611	0.0014	1.49066
XRCC2	Peripheral blood	GSE66795	0.0142	0.176379		IFNG	Parotid tissue	GSE40611	0.0304	1.49033
SLC24A4	Peripheral blood	GSE66795	0.0016	0.175851		IL16	Parotid tissue	GSE40611	0.00218	1.49031
C3orf14	Peripheral blood	GSE66795	0.000563	0.17579		HERPUD2	Parotid tissue	GSE40611	0.000324	1.49
TVP23B	Peripheral blood	GSE66795	0.0125	0.175658		DPY19L1	Parotid tissue	GSE40611	0.000934	1.48992
COPS5	Peripheral blood	GSE66795	0.0126	0.17556		CCNB1	Parotid tissue	GSE40611	0.00578	1.48859
GBP3	Peripheral blood	GSE66795	0.011	0.175291		GLUD2	Parotid tissue	GSE40611	0.0463	1.48845
SMOC1	Peripheral blood	GSE66795	7.08e-07	0.175004		LOC101928195///LOC100996643///MTHFD1L	Parotid tissue	GSE40611	0.000161	1.48747
TMEM167A	Peripheral blood	GSE66795	0.0185	0.174989		ZEB1	Parotid tissue	GSE40611	0.00492	1.48636
CLEC4D	Peripheral blood	GSE66795	0.00703	0.17497		NXPE3	Parotid tissue	GSE40611	0.000307	1.48527
EVI2B	Peripheral blood	GSE66795	0.0465	0.17445		ANKRD22	Parotid tissue	GSE40611	0.00681	1.4852
PLGRKT	Peripheral blood	GSE66795	0.00298	0.174134		IGLV1-44	Parotid tissue	GSE40611	0.0234	1.48413
PANK2	Peripheral blood	GSE66795	0.000302	0.174025		LILRB2	Parotid tissue	GSE40611	0.00644	1.48268
GBP6	Peripheral blood	GSE66795	0.00505	0.173574		NCK1	Parotid tissue	GSE40611	0.00469	1.47852
NFKBIE	Peripheral blood	GSE66795	0.00437	0.173306		AIM2	Parotid tissue	GSE40611	0.00164	1.4771
SUCLA2	Peripheral blood	GSE66795	0.000382	0.173278		BRD7	Parotid tissue	GSE40611	0.000525	1.47633
NUSAP1	Peripheral blood	GSE66795	0.00017	0.173202		LGR5	Parotid tissue	GSE40611	0.00469	1.47577
EXO5	Peripheral blood	GSE66795	0.00848	0.172951		OAS1	Parotid tissue	GSE40611	0.00115	1.47538
GYG1	Peripheral blood	GSE66795	0.0099	0.172942		FCAMR	Parotid tissue	GSE40611	0.00344	1.47196
RFX5	Peripheral blood	GSE66795	0.00228	0.17277		HLA-E	Parotid tissue	GSE40611	0.0396	1.47188
AK2	Peripheral blood	GSE66795	1.41e-05	0.172703		PLEKHG1	Parotid tissue	GSE40611	0.00104	1.4682
LARP4	Peripheral blood	GSE66795	0.0377	0.172669		CLEC2B	Parotid tissue	GSE40611	0.00617	1.4672
GTSF1	Peripheral blood	GSE66795	0.000968	0.172417		ZNF441	Parotid tissue	GSE40611	0.0115	1.46709
LOC283788	Peripheral blood	GSE66795	0.01	0.17237		MICB	Parotid tissue	GSE40611	0.0057	1.46641
MTSS1	Peripheral blood	GSE66795	0.00149	0.172135		HOXB7	Parotid tissue	GSE40611	0.0481	1.46124
SERPINB2	Peripheral blood	GSE66795	0.00625	0.171588		CCDC88C	Parotid tissue	GSE40611	0.00101	1.46101
VPS9D1	Peripheral blood	GSE66795	0.0085	0.171249		ZNF32-AS3	Parotid tissue	GSE40611	0.0459	1.45984
DCTN6	Peripheral blood	GSE66795	0.000643	0.171042		MLIP	Parotid tissue	GSE40611	0.0157	1.45828
MRPL32	Peripheral blood	GSE66795	0.033	0.171032		ANP32E	Parotid tissue	GSE40611	0.00949	1.45809
HTATIP2	Peripheral blood	GSE66795	0.000331	0.170978		SCUBE2	Parotid tissue	GSE40611	0.0035	1.4572
GLRX2	Peripheral blood	GSE66795	0.000518	0.170593		IRF5	Parotid tissue	GSE40611	0.00266	1.45483
PAXIP1-AS1	Peripheral blood	GSE66795	0.0218	0.170023		LOC401021///HOXD4///HOXD3	Parotid tissue	GSE40611	0.0282	1.45476
CTRL	Peripheral blood	GSE66795	0.000286	0.170023		LAG3	Parotid tissue	GSE40611	0.00989	1.4544
SMCHD1	Peripheral blood	GSE66795	0.0487	0.169955		SNAP25	Parotid tissue	GSE40611	0.0416	1.45419
MIR142	Peripheral blood	GSE66795	0.000766	0.169914		BTN3A1	Parotid tissue	GSE40611	0.00447	1.45123
SORT1	Peripheral blood	GSE66795	0.0289	0.169888		TARP///TRGV9///TRGC2	Parotid tissue	GSE40611	0.000723	1.45103
FH	Peripheral blood	GSE66795	0.0159	0.169587		OSBPL3	Parotid tissue	GSE40611	0.00444	1.44979
MAGT1	Peripheral blood	GSE66795	0.0126	0.169112		CYLD	Parotid tissue	GSE40611	0.00281	1.44909
C9orf66	Peripheral blood	GSE66795	0.000319	0.168886		TSSK2///DGCR14	Parotid tissue	GSE40611	0.021	1.44903
ZSWIM7	Peripheral blood	GSE66795	0.0419	0.168804		CHAC2	Parotid tissue	GSE40611	0.0106	1.44704
ARFIP1	Peripheral blood	GSE66795	0.0263	0.168784		NME8	Parotid tissue	GSE40611	0.025	1.44497
STX2	Peripheral blood	GSE66795	0.0134	0.168575		CXCL14	Parotid tissue	GSE40611	0.00944	1.44393
BIN2	Peripheral blood	GSE66795	0.00661	0.168425		GPR84	Parotid tissue	GSE40611	0.0172	1.44373
USP16	Peripheral blood	GSE66795	0.0329	0.1683		MCTP1	Parotid tissue	GSE40611	0.012	1.44334
USPL1	Peripheral blood	GSE66795	0.000743	0.168218		ACSL5	Parotid tissue	GSE40611	0.00286	1.44308
FAM175A	Peripheral blood	GSE66795	0.013	0.168211		LRRC2	Parotid tissue	GSE40611	0.00174	1.44176
PNKD	Peripheral blood	GSE66795	0.0351	0.167791		CBX2	Parotid tissue	GSE40611	0.0391	1.44167
SMCR5	Peripheral blood	GSE66795	0.0456	0.167442		TRBC1	Parotid tissue	GSE40611	0.0021	1.44022
SLC38A10	Peripheral blood	GSE66795	0.00134	0.167293		PSMA3	Parotid tissue	GSE40611	0.023	1.4401
ALG5	Peripheral blood	GSE66795	0.000771	0.167271		TNRC18	Parotid tissue	GSE40611	0.00889	1.44001
PQLC1	Peripheral blood	GSE66795	0.0412	0.166549		TAP1	Parotid tissue	GSE40611	0.00486	1.43986
GORASP1	Peripheral blood	GSE66795	0.00138	0.166446		KIF21B	Parotid tissue	GSE40611	0.00819	1.43916
TOP2A	Peripheral blood	GSE66795	0.000166	0.166133		GPR65	Parotid tissue	GSE40611	0.00546	1.43808
ABRACL	Peripheral blood	GSE66795	0.00183	0.165625		KIF11	Parotid tissue	GSE40611	0.0165	1.43655
MYO18A	Peripheral blood	GSE66795	0.00927	0.165573		ZBTB26	Parotid tissue	GSE40611	0.0205	1.43652
IL10	Peripheral blood	GSE66795	0.0276	0.165528		ARPC5	Parotid tissue	GSE40611	0.00605	1.43577
PSME1	Peripheral blood	GSE66795	8.18e-05	0.165453		GVINP1	Parotid tissue	GSE40611	0.000262	1.43514
FAM156B	Peripheral blood	GSE66795	1.86e-05	0.165134		TIFAB///DCANP1	Parotid tissue	GSE40611	0.0123	1.43223
SFTPD	Peripheral blood	GSE66795	0.00295	0.164941		TMEM156	Parotid tissue	GSE40611	0.00618	1.43206
RECQL	Peripheral blood	GSE66795	0.00156	0.164932		PTGER4	Parotid tissue	GSE40611	0.00114	1.43142
ACADM	Peripheral blood	GSE66795	0.0025	0.164568		CRLF3	Parotid tissue	GSE40611	0.00475	1.43074
TOR1A	Peripheral blood	GSE66795	0.000289	0.164142		SWAP70	Parotid tissue	GSE40611	0.0011	1.42699
UBE2E1	Peripheral blood	GSE66795	0.0184	0.163979		SH3BP2	Parotid tissue	GSE40611	0.0125	1.42614
MRPS22	Peripheral blood	GSE66795	0.0287	0.163932		CCL5	Parotid tissue	GSE40611	0.0037	1.4251
HCP5	Peripheral blood	GSE66795	0.00341	0.163831		HLA-F	Parotid tissue	GSE40611	0.00015	1.42507
AZI2	Peripheral blood	GSE66795	0.0218	0.163467		NABP1	Parotid tissue	GSE40611	0.00274	1.4249
SLFN12	Peripheral blood	GSE66795	6.75e-07	0.162813		PHF19	Parotid tissue	GSE40611	0.00142	1.4236
SEC24D	Peripheral blood	GSE66795	0.00379	0.162774		IRAK3	Parotid tissue	GSE40611	0.00182	1.42252
LARP7	Peripheral blood	GSE66795	0.00977	0.162759		FAM200A	Parotid tissue	GSE40611	0.000562	1.42228
ETV6	Peripheral blood	GSE66795	0.00913	0.162694		GART	Parotid tissue	GSE40611	0.00178	1.41967
RHOT1	Peripheral blood	GSE66795	0.0108	0.162363		BTLA	Parotid tissue	GSE40611	0.00263	1.41942
HNRNPA2B1	Peripheral blood	GSE66795	0.0326	0.162293		FANCI	Parotid tissue	GSE40611	0.00328	1.41895
BIRC3	Peripheral blood	GSE66795	0.013	0.161943		PSMB9	Parotid tissue	GSE40611	0.0152	1.41775
MR1	Peripheral blood	GSE66795	0.000372	0.161885		EOMES	Parotid tissue	GSE40611	0.0041	1.41768
RPN2	Peripheral blood	GSE66795	0.0229	0.161549		MNDA	Parotid tissue	GSE40611	0.0066	1.41737
HPSE	Peripheral blood	GSE66795	0.0166	0.161232		S100A8	Parotid tissue	GSE40611	0.00667	1.41701
MUC1	Peripheral blood	GSE66795	0.000481	0.161156		ZNF141	Parotid tissue	GSE40611	0.038	1.4162
NADK	Peripheral blood	GSE66795	0.0274	0.161063		CECR1	Parotid tissue	GSE40611	0.0102	1.41583
CASP4	Peripheral blood	GSE66795	0.0073	0.160841		ARHGAP11A	Parotid tissue	GSE40611	0.0243	1.41357
TCP1	Peripheral blood	GSE66795	0.0376	0.160786		LOC100128751	Parotid tissue	GSE40611	0.0026	1.41271
ARAP2	Peripheral blood	GSE66795	0.000646	0.160635		ACER3	Parotid tissue	GSE40611	0.0245	1.4127
HERPUD2	Peripheral blood	GSE66795	0.00823	0.160549		HNRNPR	Parotid tissue	GSE40611	0.00163	1.41209
GNG5	Peripheral blood	GSE66795	0.00823	0.160339		SMC2	Parotid tissue	GSE40611	0.00935	1.41124
NBPF3	Peripheral blood	GSE66795	0.0125	0.160304		IGHV3-23///IGHV4-31///IGHM///IGHG3///IGHG1///IGHD///IGHA1///IGH	Parotid tissue	GSE40611	0.031	1.41002
APOBEC3H	Peripheral blood	GSE66795	0.013	0.15973		CXorf36	Parotid tissue	GSE40611	0.0311	1.40957
TIAF1	Peripheral blood	GSE66795	0.0252	0.159419		GRAP	Parotid tissue	GSE40611	0.00686	1.40738
UBE4A	Peripheral blood	GSE66795	0.0164	0.159346		STAG3	Parotid tissue	GSE40611	0.00683	1.40621
PKD2	Peripheral blood	GSE66795	0.0108	0.159111		C21orf91	Parotid tissue	GSE40611	0.00188	1.40606
NFE2L3	Peripheral blood	GSE66795	0.000896	0.158989		PBK	Parotid tissue	GSE40611	0.00577	1.40441
LRRC58	Peripheral blood	GSE66795	0.00383	0.158848		AP1S2	Parotid tissue	GSE40611	0.00602	1.40376
SFT2D1	Peripheral blood	GSE66795	0.00989	0.15883		ANKRD29	Parotid tissue	GSE40611	0.000343	1.40357
DCAF11	Peripheral blood	GSE66795	0.00533	0.158767		RAB37	Parotid tissue	GSE40611	0.00118	1.40263
PSMD14	Peripheral blood	GSE66795	0.003	0.158562		ELOVL5	Parotid tissue	GSE40611	0.00807	1.40131
MOB1A	Peripheral blood	GSE66795	0.0145	0.158501		TRIM59	Parotid tissue	GSE40611	0.00121	1.40023
STAP1	Peripheral blood	GSE66795	0.0257	0.15847		MSC-AS1	Parotid tissue	GSE40611	0.015	1.40011
DUSP19	Peripheral blood	GSE66795	0.00166	0.158438		LINC00487	Parotid tissue	GSE40611	0.0177	1.39991
AOC4P	Peripheral blood	GSE66795	0.0251	0.158431		CD72	Parotid tissue	GSE40611	0.00581	1.39982
OPRL1	Peripheral blood	GSE66795	0.012	0.158399		NPL	Parotid tissue	GSE40611	0.0168	1.39912
KMO	Peripheral blood	GSE66795	0.00457	0.158232		SHOX2	Parotid tissue	GSE40611	0.00265	1.39808
TRIM69	Peripheral blood	GSE66795	1.5e-05	0.158168		CLU	Parotid tissue	GSE40611	0.00323	1.39781
MRPS18C	Peripheral blood	GSE66795	0.0293	0.158143		ZBTB43	Parotid tissue	GSE40611	0.0252	1.39688
CENPM	Peripheral blood	GSE66795	0.00262	0.158104		BTN3A2	Parotid tissue	GSE40611	0.00329	1.39418
UBE2C	Peripheral blood	GSE66795	0.00182	0.157772		ZNF880	Parotid tissue	GSE40611	0.000311	1.39269
CENPW	Peripheral blood	GSE66795	9.38e-05	0.157637		SLAMF1	Parotid tissue	GSE40611	0.00281	1.39235
LYRM1	Peripheral blood	GSE66795	0.00809	0.157375		MINPP1	Parotid tissue	GSE40611	0.000626	1.39133
SMS	Peripheral blood	GSE66795	0.00155	0.156926		IGK	Parotid tissue	GSE40611	0.036	1.38953
TRAPPC11	Peripheral blood	GSE66795	0.0465	0.156878		LAX1	Parotid tissue	GSE40611	0.00456	1.38878
ITGA4	Peripheral blood	GSE66795	0.00668	0.156814		SH2D3C	Parotid tissue	GSE40611	0.00477	1.3876
NAIP	Peripheral blood	GSE66795	0.0127	0.156744		HS3ST3A1	Parotid tissue	GSE40611	0.0248	1.38731
SAMSN1	Peripheral blood	GSE66795	0.0207	0.156663		KLF12	Parotid tissue	GSE40611	0.000862	1.38726
ZRANB2	Peripheral blood	GSE66795	0.0136	0.156473		SGPP1	Parotid tissue	GSE40611	0.00317	1.3848
DDX52	Peripheral blood	GSE66795	0.00109	0.15639		GINS2	Parotid tissue	GSE40611	0.00293	1.38158
NCF2	Peripheral blood	GSE66795	0.0392	0.156344		CD80	Parotid tissue	GSE40611	0.032	1.38152
KIAA1958	Peripheral blood	GSE66795	4.49e-05	0.156329		VAT1L	Parotid tissue	GSE40611	0.0102	1.38103
MITD1	Peripheral blood	GSE66795	0.0165	0.156215		GCSAM	Parotid tissue	GSE40611	0.00282	1.37968
ANXA4	Peripheral blood	GSE66795	0.000693	0.156141		LOC100505501	Parotid tissue	GSE40611	0.00092	1.37835
MBTD1	Peripheral blood	GSE66795	0.0363	0.156124		S1PR1	Parotid tissue	GSE40611	0.014	1.37364
SUMO1	Peripheral blood	GSE66795	0.00964	0.156116		CLEC10A	Parotid tissue	GSE40611	0.0038	1.37328
CAPG	Peripheral blood	GSE66795	0.00452	0.155947		ZNF184	Parotid tissue	GSE40611	0.00181	1.37326
ATP6V1D	Peripheral blood	GSE66795	0.0184	0.155901		ESRRG	Parotid tissue	GSE40611	0.017	1.37261
C1orf162	Peripheral blood	GSE66795	0.00362	0.155567		BTN3A2///BTN3A3	Parotid tissue	GSE40611	0.0174	1.36969
EXOSC9	Peripheral blood	GSE66795	0.00139	0.155553		KCNAB2	Parotid tissue	GSE40611	0.00278	1.3696
SNRPB2	Peripheral blood	GSE66795	0.00997	0.155353		LOC100130458	Parotid tissue	GSE40611	0.00841	1.36954
C2orf47	Peripheral blood	GSE66795	0.000528	0.155271		IGFBP7	Parotid tissue	GSE40611	0.0131	1.36725
FCN1	Peripheral blood	GSE66795	0.0345	0.155106		HSPA14	Parotid tissue	GSE40611	0.00847	1.36418
LOC105372881	Peripheral blood	GSE66795	0.0138	0.154859		HLA-J	Parotid tissue	GSE40611	0.0123	1.36105
MICU2	Peripheral blood	GSE66795	0.0489	0.154078		LOXL1	Parotid tissue	GSE40611	0.00517	1.36074
RBBP8	Peripheral blood	GSE66795	0.0125	0.153513		LMBR1	Parotid tissue	GSE40611	0.00225	1.36071
GNS	Peripheral blood	GSE66795	0.0323	0.153392		GGA2	Parotid tissue	GSE40611	0.0362	1.36022
EAPP	Peripheral blood	GSE66795	0.0223	0.153247		PNMA3	Parotid tissue	GSE40611	0.00281	1.36006
ZNF738	Peripheral blood	GSE66795	0.0448	0.153198		CCR1	Parotid tissue	GSE40611	0.00191	1.35945
ZNF385A	Peripheral blood	GSE66795	0.0172	0.153171		KIF18A	Parotid tissue	GSE40611	0.00472	1.3589
HSPE1	Peripheral blood	GSE66795	0.00603	0.153107		CDH11	Parotid tissue	GSE40611	0.000976	1.35842
MRPL21	Peripheral blood	GSE66795	0.021	0.15272		CD180	Parotid tissue	GSE40611	0.00556	1.35785
RTCA	Peripheral blood	GSE66795	0.00012	0.152686		PSMD10	Parotid tissue	GSE40611	0.000965	1.35766
CIITA	Peripheral blood	GSE66795	0.00113	0.152411		SKAP2	Parotid tissue	GSE40611	0.00938	1.35679
EIF4G3	Peripheral blood	GSE66795	0.00105	0.152276		IL18	Parotid tissue	GSE40611	0.00903	1.35659
STAB1	Peripheral blood	GSE66795	0.0182	0.152221		PMAIP1	Parotid tissue	GSE40611	0.00377	1.35509
USP25	Peripheral blood	GSE66795	0.00222	0.151903		ZEB2	Parotid tissue	GSE40611	0.000358	1.3542
EMP1	Peripheral blood	GSE66795	0.00237	0.151852		CCNB2	Parotid tissue	GSE40611	0.0169	1.35384
CALML4	Peripheral blood	GSE66795	0.000412	0.151426		CDC20	Parotid tissue	GSE40611	0.0122	1.35094
LDHA	Peripheral blood	GSE66795	0.00313	0.151387		IRGM	Parotid tissue	GSE40611	0.0225	1.34632
BMPR2	Peripheral blood	GSE66795	0.00756	0.151381		FGL2	Parotid tissue	GSE40611	0.000128	1.34522
EMC9	Peripheral blood	GSE66795	5.14e-05	0.151251		HLA-G	Parotid tissue	GSE40611	0.00883	1.34501
KPTN	Peripheral blood	GSE66795	7.22e-05	0.150839		CD226	Parotid tissue	GSE40611	0.0254	1.34423
PTPRN2	Peripheral blood	GSE66795	0.00428	0.150657		SLC35D1	Parotid tissue	GSE40611	0.0419	1.34263
LINC00152	Peripheral blood	GSE66795	0.0283	0.150381		TMPO	Parotid tissue	GSE40611	0.00383	1.34146
GNL2	Peripheral blood	GSE66795	0.00426	0.150035		COMMD8	Parotid tissue	GSE40611	0.00124	1.3397
IRAK3	Peripheral blood	GSE66795	0.0349	0.149402		HEY1	Parotid tissue	GSE40611	0.00388	1.33935
CDC45	Peripheral blood	GSE66795	0.000379	0.149378		UGT2B17	Parotid tissue	GSE40611	0.0225	1.33881
COQ10A	Peripheral blood	GSE66795	0.0194	0.149271		DHRS9	Parotid tissue	GSE40611	0.00204	1.33816
FAM13A	Peripheral blood	GSE66795	0.00027	0.148867		CIITA	Parotid tissue	GSE40611	0.00878	1.33721
ABI3	Peripheral blood	GSE66795	0.0365	0.148772		NR2F2	Parotid tissue	GSE40611	0.000535	1.33611
CLIC1	Peripheral blood	GSE66795	0.0367	0.148701		ZNF92	Parotid tissue	GSE40611	0.0042	1.33499
LDLR	Peripheral blood	GSE66795	0.00466	0.148546		PRKDC	Parotid tissue	GSE40611	0.00327	1.33351
NMD3	Peripheral blood	GSE66795	0.0253	0.148416		BLVRA	Parotid tissue	GSE40611	0.0193	1.33333
TMED7	Peripheral blood	GSE66795	0.039	0.14829		RFTN1	Parotid tissue	GSE40611	5.17e-05	1.33072
RGS19	Peripheral blood	GSE66795	0.0148	0.148123		SRSF3	Parotid tissue	GSE40611	0.00156	1.32957
MYO3B	Peripheral blood	GSE66795	0.025	0.147835		P2RY12	Parotid tissue	GSE40611	0.0292	1.32933
SFT2D2	Peripheral blood	GSE66795	0.000843	0.147817		LOC101929373///SLC9B1	Parotid tissue	GSE40611	0.0358	1.32754
IDI1	Peripheral blood	GSE66795	0.0383	0.147715		UCHL5	Parotid tissue	GSE40611	0.00032	1.32542
HIVEP3	Peripheral blood	GSE66795	0.0125	0.147381		TMEM176B	Parotid tissue	GSE40611	0.0125	1.32454
XPO1	Peripheral blood	GSE66795	0.0387	0.147321		PLEKHA2	Parotid tissue	GSE40611	0.00972	1.32219
ATP13A1	Peripheral blood	GSE66795	0.0418	0.14693		NINJ2	Parotid tissue	GSE40611	0.00143	1.32168
LRSAM1	Peripheral blood	GSE66795	0.0156	0.146782		DCLRE1C	Parotid tissue	GSE40611	0.00389	1.31981
LGALS9C	Peripheral blood	GSE66795	0.000432	0.14677		MEOX2	Parotid tissue	GSE40611	0.00526	1.31975
SLC20A1	Peripheral blood	GSE66795	0.004	0.146662		PHACTR2	Parotid tissue	GSE40611	0.0023	1.31794
TRIM26	Peripheral blood	GSE66795	0.0235	0.146653		PRKCQ	Parotid tissue	GSE40611	0.00847	1.31789
RNF135	Peripheral blood	GSE66795	0.006	0.146616		POM121L9P	Parotid tissue	GSE40611	0.0373	1.31711
RIPK3	Peripheral blood	GSE66795	0.000553	0.146523		DAZL	Parotid tissue	GSE40611	0.0178	1.3171
PGM5-AS1	Peripheral blood	GSE66795	0.00677	0.146483		ASPHD2	Parotid tissue	GSE40611	0.00102	1.31612
ERP44	Peripheral blood	GSE66795	0.00118	0.146409		PARP8	Parotid tissue	GSE40611	0.00264	1.3125
ITFG1	Peripheral blood	GSE66795	0.00627	0.146097		GPR19	Parotid tissue	GSE40611	0.00525	1.31152
ST3GAL5	Peripheral blood	GSE66795	0.00203	0.146056		CXCR6	Parotid tissue	GSE40611	0.000631	1.30999
ATP6V0A1	Peripheral blood	GSE66795	0.0366	0.145794		HSD17B11	Parotid tissue	GSE40611	0.0127	1.30875
GMNN	Peripheral blood	GSE66795	0.000156	0.145787		ITGAL	Parotid tissue	GSE40611	0.0024	1.30748
FLJ42627	Peripheral blood	GSE66795	0.00329	0.145611		IL2RG	Parotid tissue	GSE40611	0.00873	1.30696
CISH	Peripheral blood	GSE66795	0.0157	0.145334		EXOSC9	Parotid tissue	GSE40611	0.00222	1.30641
EIF4E3	Peripheral blood	GSE66795	0.0422	0.145301		SLC26A4	Parotid tissue	GSE40611	0.0131	1.30586
GNB4	Peripheral blood	GSE66795	0.00773	0.145259		GUCY1A3	Parotid tissue	GSE40611	0.00359	1.30562
TOX2	Peripheral blood	GSE66795	0.0182	0.145248		CEP120	Parotid tissue	GSE40611	0.00737	1.30459
NXNL1	Peripheral blood	GSE66795	0.00173	0.14523		LOC101927254	Parotid tissue	GSE40611	0.0358	1.30404
TNK2	Peripheral blood	GSE66795	0.00526	0.145141		SKIV2L2	Parotid tissue	GSE40611	0.00178	1.30302
GLRX3	Peripheral blood	GSE66795	0.0123	0.145093		RFC5	Parotid tissue	GSE40611	0.0216	1.30289
TMEM119	Peripheral blood	GSE66795	0.00956	0.14499		TNFRSF17	Parotid tissue	GSE40611	0.0074	1.29923
RPS6KC1	Peripheral blood	GSE66795	0.00134	0.144743		LOC101060091	Parotid tissue	GSE40611	0.0342	1.2983
PARP11	Peripheral blood	GSE66795	0.000728	0.14454		HMGN2P46	Parotid tissue	GSE40611	0.00965	1.2982
PDGFRB	Peripheral blood	GSE66795	0.00456	0.144424		FABP5	Parotid tissue	GSE40611	0.00168	1.29494
DNAJC15	Peripheral blood	GSE66795	0.00853	0.144293		EAF2	Parotid tissue	GSE40611	0.0122	1.2948
EZH2	Peripheral blood	GSE66795	1.9e-05	0.144137		SGO2	Parotid tissue	GSE40611	0.000973	1.29467
SLU7	Peripheral blood	GSE66795	0.00922	0.143966		EIF4E3	Parotid tissue	GSE40611	0.00158	1.29463
TIA1	Peripheral blood	GSE66795	0.0412	0.143831		CD3G	Parotid tissue	GSE40611	0.0212	1.29433
ZNF486	Peripheral blood	GSE66795	0.0163	0.143779		CHEK1	Parotid tissue	GSE40611	0.022	1.29416
ATF4	Peripheral blood	GSE66795	0.00434	0.143602		OLFM1	Parotid tissue	GSE40611	0.0155	1.29372
DMC1	Peripheral blood	GSE66795	0.017	0.143345		LOC100505915	Parotid tissue	GSE40611	0.00258	1.29341
APOBEC3F	Peripheral blood	GSE66795	0.000529	0.143316		GINS1	Parotid tissue	GSE40611	0.00265	1.29184
CTSC	Peripheral blood	GSE66795	0.0251	0.143096		TRERF1	Parotid tissue	GSE40611	0.0215	1.29111
TOMM5	Peripheral blood	GSE66795	0.0207	0.142879		SLC10A1	Parotid tissue	GSE40611	0.0436	1.29072
C18orf21	Peripheral blood	GSE66795	7.05e-05	0.142651		C1orf162	Parotid tissue	GSE40611	0.00278	1.28981
COL9A2	Peripheral blood	GSE66795	0.0107	0.142471		CNTRL	Parotid tissue	GSE40611	0.00109	1.28914
HLA-E	Peripheral blood	GSE66795	0.015	0.141937		GPR137B	Parotid tissue	GSE40611	0.00722	1.28814
YIPF4	Peripheral blood	GSE66795	0.0184	0.141865		LOC101927137///FAM78A	Parotid tissue	GSE40611	0.00306	1.28675
ZNF700	Peripheral blood	GSE66795	0.0134	0.141829		CUX2	Parotid tissue	GSE40611	0.0488	1.28644
RMI2	Peripheral blood	GSE66795	0.000318	0.141566		RRBP1	Parotid tissue	GSE40611	0.0339	1.28642
CDC5L	Peripheral blood	GSE66795	0.00209	0.141447		LOC101926943	Parotid tissue	GSE40611	0.0366	1.28602
PSMG1	Peripheral blood	GSE66795	0.0006	0.141277		CD300A	Parotid tissue	GSE40611	0.011	1.28581
COMMD10	Peripheral blood	GSE66795	0.0178	0.14119		PATL2	Parotid tissue	GSE40611	0.0182	1.28518
ZFYVE26	Peripheral blood	GSE66795	0.000474	0.141181		GFRA1	Parotid tissue	GSE40611	0.00322	1.28405
ANG	Peripheral blood	GSE66795	0.0251	0.14117		GUCY1B3	Parotid tissue	GSE40611	0.00818	1.284
HIST1H3F	Peripheral blood	GSE66795	0.0215	0.141143		KYNU	Parotid tissue	GSE40611	0.0341	1.28295
ACP2	Peripheral blood	GSE66795	0.00282	0.140972		HSPA13	Parotid tissue	GSE40611	0.0175	1.28191
PIGF	Peripheral blood	GSE66795	0.00425	0.140727		MAN2A1	Parotid tissue	GSE40611	0.00432	1.27946
NAPA	Peripheral blood	GSE66795	0.0187	0.140705		CD58	Parotid tissue	GSE40611	0.00311	1.27943
CUL1	Peripheral blood	GSE66795	0.00291	0.14067		RASGRP3	Parotid tissue	GSE40611	0.00229	1.27777
P2RY14	Peripheral blood	GSE66795	0.0192	0.140455		PRRX1	Parotid tissue	GSE40611	0.00131	1.27708
PSMD10	Peripheral blood	GSE66795	0.0311	0.140435		CDV3	Parotid tissue	GSE40611	0.0212	1.27675
ASPM	Peripheral blood	GSE66795	0.000181	0.140345		SERPINE2	Parotid tissue	GSE40611	0.00669	1.27648
CLDN23	Peripheral blood	GSE66795	0.00201	0.140327		GPR34	Parotid tissue	GSE40611	0.00412	1.2754
DUSP3	Peripheral blood	GSE66795	0.0295	0.140136		SGTB	Parotid tissue	GSE40611	0.00491	1.27484
ATP6V0E1	Peripheral blood	GSE66795	0.00262	0.140031		FCER1G	Parotid tissue	GSE40611	0.0173	1.27355
SLITRK4	Peripheral blood	GSE66795	0.0051	0.140024		TIMD4	Parotid tissue	GSE40611	0.0235	1.2733
MEFV	Peripheral blood	GSE66795	0.0326	0.139665		C15orf48	Parotid tissue	GSE40611	0.00562	1.27282
COX17	Peripheral blood	GSE66795	0.0224	0.139636		ARHGDIB	Parotid tissue	GSE40611	0.00856	1.27161
MFSD14A	Peripheral blood	GSE66795	0.0262	0.139504		JAK1	Parotid tissue	GSE40611	0.00381	1.27125
MYBPC3	Peripheral blood	GSE66795	0.0133	0.139314		UBE2T	Parotid tissue	GSE40611	0.0101	1.26996
CXCR2P1	Peripheral blood	GSE66795	0.0311	0.139207		HELLS	Parotid tissue	GSE40611	0.0136	1.26939
NUCB2	Peripheral blood	GSE66795	0.0102	0.139187		SP5	Parotid tissue	GSE40611	0.0385	1.2693
CAPN3	Peripheral blood	GSE66795	0.00349	0.139045		PBRM1	Parotid tissue	GSE40611	0.0275	1.26923
KCNMB1	Peripheral blood	GSE66795	0.00451	0.139029		CLSTN2	Parotid tissue	GSE40611	0.0328	1.26894
TRMT10C	Peripheral blood	GSE66795	0.0218	0.138628		HERC6	Parotid tissue	GSE40611	0.0144	1.2686
AFF1	Peripheral blood	GSE66795	0.00872	0.138616		TLR10	Parotid tissue	GSE40611	0.00652	1.26735
UHRF2	Peripheral blood	GSE66795	0.00829	0.138152		SMURF2	Parotid tissue	GSE40611	0.0472	1.267
PFKP	Peripheral blood	GSE66795	0.0483	0.138037		LIPG	Parotid tissue	GSE40611	0.0232	1.26695
LSM6	Peripheral blood	GSE66795	0.00682	0.137913		PAPLN	Parotid tissue	GSE40611	0.0037	1.26631
NUDT18	Peripheral blood	GSE66795	0.0275	0.136691		CEACAM6	Parotid tissue	GSE40611	0.00322	1.26529
TK1	Peripheral blood	GSE66795	0.00604	0.136634		PTTG1	Parotid tissue	GSE40611	0.0247	1.26422
PDCD6IP	Peripheral blood	GSE66795	0.0213	0.136632		PIK3CD	Parotid tissue	GSE40611	0.00132	1.2609
ELF1	Peripheral blood	GSE66795	0.0349	0.13646		GFI1	Parotid tissue	GSE40611	0.0088	1.26009
LRRFIP1	Peripheral blood	GSE66795	0.0104	0.136326		SOX30	Parotid tissue	GSE40611	0.0401	1.25836
C2orf69	Peripheral blood	GSE66795	0.0195	0.136271		RAB31	Parotid tissue	GSE40611	0.0195	1.25807
UBE2K	Peripheral blood	GSE66795	0.00411	0.136248		DEK	Parotid tissue	GSE40611	0.0372	1.25739
ARSB	Peripheral blood	GSE66795	0.00453	0.136039		CDKN3	Parotid tissue	GSE40611	0.00939	1.25723
RUBCN	Peripheral blood	GSE66795	0.000902	0.13588		S100P	Parotid tissue	GSE40611	0.0127	1.25704
LTV1	Peripheral blood	GSE66795	0.00894	0.135799		ZNF124	Parotid tissue	GSE40611	0.0413	1.25665
HIST2H2AB	Peripheral blood	GSE66795	0.00726	0.135693		SLC39A10	Parotid tissue	GSE40611	0.0188	1.25601
CACNA1E	Peripheral blood	GSE66795	0.0148	0.135634		GNA13	Parotid tissue	GSE40611	0.00887	1.25484
HLA-B	Peripheral blood	GSE66795	0.00973	0.135477		TCF4	Parotid tissue	GSE40611	0.00781	1.25477
ZCCHC2	Peripheral blood	GSE66795	8.14e-06	0.135401		UCP2	Parotid tissue	GSE40611	0.0138	1.25457
FGFRL1	Peripheral blood	GSE66795	0.00782	0.135384		NIP7	Parotid tissue	GSE40611	0.00142	1.25451
THOC7	Peripheral blood	GSE66795	0.0219	0.135186		ZNF277	Parotid tissue	GSE40611	0.00473	1.25375
DDB2	Peripheral blood	GSE66795	0.000373	0.135073		PNOC	Parotid tissue	GSE40611	0.0217	1.25343
YWHAE	Peripheral blood	GSE66795	0.00874	0.134876		LOC101929122	Parotid tissue	GSE40611	0.0387	1.2534
CLIC4	Peripheral blood	GSE66795	0.00909	0.134667		CXCL12	Parotid tissue	GSE40611	0.00865	1.25324
UHRF1	Peripheral blood	GSE66795	0.000108	0.134525		NDC1	Parotid tissue	GSE40611	0.00204	1.25057
PLRG1	Peripheral blood	GSE66795	0.0245	0.13446		IGSF6	Parotid tissue	GSE40611	0.00896	1.24862
SLC2A5	Peripheral blood	GSE66795	0.00456	0.134243		RARRES3	Parotid tissue	GSE40611	0.00193	1.24843
SNRNP27	Peripheral blood	GSE66795	0.00677	0.13406		NETO2	Parotid tissue	GSE40611	0.00121	1.24833
BRD7	Peripheral blood	GSE66795	0.00795	0.134003		FGD6	Parotid tissue	GSE40611	0.0106	1.24548
IGBP1	Peripheral blood	GSE66795	0.018	0.133942		CLCN4	Parotid tissue	GSE40611	0.00597	1.24522
C3orf38	Peripheral blood	GSE66795	0.00407	0.133939		TSPOAP1-AS1	Parotid tissue	GSE40611	0.00998	1.24428
RIOK2	Peripheral blood	GSE66795	0.0259	0.133852		AKT3	Parotid tissue	GSE40611	0.004	1.24392
SC5D	Peripheral blood	GSE66795	0.0183	0.133789		MFAP4	Parotid tissue	GSE40611	0.0146	1.24376
PRUNE2	Peripheral blood	GSE66795	0.0358	0.133748		TTC14	Parotid tissue	GSE40611	0.00369	1.24324
OCIAD1	Peripheral blood	GSE66795	0.0248	0.133741		KLHL5	Parotid tissue	GSE40611	0.00242	1.2427
STX7	Peripheral blood	GSE66795	0.0233	0.13357		IGHV4-31///IGHM///IGHG3///IGHG2///IGHG1///IGHD///IGHA2///IGHA1///IGH	Parotid tissue	GSE40611	0.0273	1.24249
PIK3C3	Peripheral blood	GSE66795	0.0039	0.133554		TFPI	Parotid tissue	GSE40611	0.00539	1.2403
DYNLRB1	Peripheral blood	GSE66795	0.00498	0.133539		ZNF571	Parotid tissue	GSE40611	0.00463	1.23999
PPIAL4A	Peripheral blood	GSE66795	0.0391	0.133445		SEBOX///VTN	Parotid tissue	GSE40611	0.0395	1.23925
HCFC1R1	Peripheral blood	GSE66795	0.0465	0.133338		MYO1G	Parotid tissue	GSE40611	0.00275	1.23854
SLC25A46	Peripheral blood	GSE66795	0.0416	0.133236		KIF15	Parotid tissue	GSE40611	0.0153	1.2373
BIRC2	Peripheral blood	GSE66795	0.00805	0.133197		RALGAPA1///RALGAPA1P1	Parotid tissue	GSE40611	0.00837	1.2355
NOTCH2NL	Peripheral blood	GSE66795	0.0316	0.133155		MIER3	Parotid tissue	GSE40611	0.00349	1.23325
MYL6B	Peripheral blood	GSE66795	0.0154	0.132894		VPREB3	Parotid tissue	GSE40611	0.015	1.2319
SNTB1	Peripheral blood	GSE66795	0.0111	0.132597		PITPNC1	Parotid tissue	GSE40611	0.00378	1.23091
ALPP	Peripheral blood	GSE66795	0.0353	0.132417		ANKRD44	Parotid tissue	GSE40611	0.00747	1.23057
FANCL	Peripheral blood	GSE66795	9.96e-06	0.132349		SPAST	Parotid tissue	GSE40611	0.00432	1.23025
C14orf166	Peripheral blood	GSE66795	0.015	0.132344		CYSLTR1	Parotid tissue	GSE40611	0.0229	1.22908
ATP5J2	Peripheral blood	GSE66795	0.0151	0.132259		GBP4	Parotid tissue	GSE40611	0.00705	1.22888
CLEC4E	Peripheral blood	GSE66795	0.0231	0.131946		KL	Parotid tissue	GSE40611	0.0338	1.22839
CMAHP	Peripheral blood	GSE66795	0.00155	0.131704		IFITM1	Parotid tissue	GSE40611	0.017	1.22733
DIAPH2	Peripheral blood	GSE66795	0.00265	0.131697		GPLD1	Parotid tissue	GSE40611	0.00434	1.22712
DHRS1	Peripheral blood	GSE66795	0.0216	0.131454		LINC00960	Parotid tissue	GSE40611	0.0428	1.22641
PTPRO	Peripheral blood	GSE66795	0.0061	0.130847		SMPD3	Parotid tissue	GSE40611	0.0134	1.22494
REL	Peripheral blood	GSE66795	0.00954	0.130485		ABCA1	Parotid tissue	GSE40611	0.0044	1.22478
TRIP6	Peripheral blood	GSE66795	0.00291	0.130097		APOL6	Parotid tissue	GSE40611	0.00675	1.22424
INSIG1	Peripheral blood	GSE66795	0.0111	0.1297		CLEC14A	Parotid tissue	GSE40611	0.0214	1.22305
MTX2	Peripheral blood	GSE66795	0.0362	0.129677		TES	Parotid tissue	GSE40611	0.00376	1.22229
CCT6P1	Peripheral blood	GSE66795	0.0368	0.129658		ASF1B	Parotid tissue	GSE40611	0.00823	1.22209
CWF19L2	Peripheral blood	GSE66795	0.0363	0.129161		SMC4	Parotid tissue	GSE40611	0.000423	1.22021
CD163	Peripheral blood	GSE66795	0.00886	0.128994		CYTL1	Parotid tissue	GSE40611	0.0215	1.21907
TTYH3	Peripheral blood	GSE66795	0.0256	0.128931		TTF1	Parotid tissue	GSE40611	0.00162	1.21726
DLD	Peripheral blood	GSE66795	0.00796	0.128708		SIT1	Parotid tissue	GSE40611	0.0183	1.21571
RPE	Peripheral blood	GSE66795	0.0118	0.12868		RMDN2	Parotid tissue	GSE40611	0.00176	1.21491
BMS1P5	Peripheral blood	GSE66795	0.0113	0.128538		TPST2	Parotid tissue	GSE40611	0.00942	1.2147
CALM2	Peripheral blood	GSE66795	0.0221	0.128364		CARD16	Parotid tissue	GSE40611	0.0259	1.21204
SLC25A28	Peripheral blood	GSE66795	0.00123	0.128186		SMIM13	Parotid tissue	GSE40611	0.024	1.21157
BTN2A2	Peripheral blood	GSE66795	0.000999	0.127988		IGHM///IGHG1///IGHA1	Parotid tissue	GSE40611	0.00948	1.2101
CSTA	Peripheral blood	GSE66795	0.0399	0.127915		FAM208B	Parotid tissue	GSE40611	0.00718	1.20858
RGL1	Peripheral blood	GSE66795	0.0114	0.127815		LIPA	Parotid tissue	GSE40611	0.00366	1.2078
GTF2H1	Peripheral blood	GSE66795	0.00341	0.127688		ADAMTS6	Parotid tissue	GSE40611	0.0137	1.20631
SETX	Peripheral blood	GSE66795	0.0343	0.127657		ZNF831	Parotid tissue	GSE40611	0.0491	1.20618
PCGF5	Peripheral blood	GSE66795	0.0119	0.12754		IFI27	Parotid tissue	GSE40611	0.0113	1.20546
MRPL18	Peripheral blood	GSE66795	0.00232	0.127388		IL33	Parotid tissue	GSE40611	0.00383	1.20412
CKS1B	Peripheral blood	GSE66795	0.0397	0.127237		LOC285957	Parotid tissue	GSE40611	0.0316	1.20222
CYB561	Peripheral blood	GSE66795	0.0241	0.127086		E2F7	Parotid tissue	GSE40611	0.0434	1.20146
LOC107133515	Peripheral blood	GSE66795	0.0314	0.127082		SCML4	Parotid tissue	GSE40611	0.0295	1.20066
CHMP4A	Peripheral blood	GSE66795	0.00384	0.126656		JAM2	Parotid tissue	GSE40611	0.00802	1.1996
ANXA2P3	Peripheral blood	GSE66795	0.00123	0.126654		FGFR1OP2	Parotid tissue	GSE40611	0.00901	1.19913
TAPBP	Peripheral blood	GSE66795	0.000233	0.126532		RBM25	Parotid tissue	GSE40611	0.0149	1.19757
THOC3	Peripheral blood	GSE66795	0.00637	0.126528		CLDND1	Parotid tissue	GSE40611	0.00308	1.19686
CCRL2	Peripheral blood	GSE66795	0.00235	0.126106		PYCARD	Parotid tissue	GSE40611	0.0197	1.19662
CDC42EP4	Peripheral blood	GSE66795	0.0167	0.126079		PPIE	Parotid tissue	GSE40611	0.00785	1.19655
SNORA32	Peripheral blood	GSE66795	0.0232	0.126062		SDHAF3	Parotid tissue	GSE40611	0.00288	1.19564
NPDC1	Peripheral blood	GSE66795	0.00123	0.125575		CCDC102B	Parotid tissue	GSE40611	0.0033	1.19514
FEN1	Peripheral blood	GSE66795	0.00979	0.12555		KIF14	Parotid tissue	GSE40611	0.026	1.194
SMIM14	Peripheral blood	GSE66795	0.00594	0.12545		TRNT1	Parotid tissue	GSE40611	0.00455	1.19164
PPM1K	Peripheral blood	GSE66795	0.0151	0.125196		ARHGAP30	Parotid tissue	GSE40611	0.00471	1.19108
C19orf54	Peripheral blood	GSE66795	0.00434	0.125162		C5orf24	Parotid tissue	GSE40611	0.0237	1.19022
UTP3	Peripheral blood	GSE66795	0.0344	0.125158		NRBF2	Parotid tissue	GSE40611	0.0274	1.19007
SLC30A1	Peripheral blood	GSE66795	0.000636	0.125073		WDHD1	Parotid tissue	GSE40611	0.0336	1.18974
UQCC2	Peripheral blood	GSE66795	0.0188	0.124991		LEF1	Parotid tissue	GSE40611	0.0202	1.18918
NGDN	Peripheral blood	GSE66795	0.0321	0.124864		NLN	Parotid tissue	GSE40611	0.0271	1.18646
PRKAG2	Peripheral blood	GSE66795	0.00144	0.124788		RAPGEF6	Parotid tissue	GSE40611	0.0139	1.18605
BAK1	Peripheral blood	GSE66795	0.0176	0.124689		PRDM1	Parotid tissue	GSE40611	0.00345	1.18446
NTNG2	Peripheral blood	GSE66795	0.00344	0.124663		IFITM2	Parotid tissue	GSE40611	0.00832	1.18395
PRCP	Peripheral blood	GSE66795	0.0338	0.124662		RARS2	Parotid tissue	GSE40611	0.0103	1.18366
DENND6B	Peripheral blood	GSE66795	0.0375	0.12456		CAMK2D	Parotid tissue	GSE40611	0.00684	1.1833
DRAM1	Peripheral blood	GSE66795	0.0414	0.123945		SH2B3	Parotid tissue	GSE40611	0.00453	1.18223
ARHGEF11	Peripheral blood	GSE66795	0.022	0.123797		FPR3	Parotid tissue	GSE40611	0.0405	1.18187
C12orf4	Peripheral blood	GSE66795	0.00136	0.123736		IFIT5	Parotid tissue	GSE40611	0.015	1.18136
TNS3	Peripheral blood	GSE66795	0.0486	0.123601		HSPBAP1	Parotid tissue	GSE40611	0.005	1.18116
MAP3K5	Peripheral blood	GSE66795	0.0148	0.123505		GMNN	Parotid tissue	GSE40611	0.000416	1.18089
RABGGTB	Peripheral blood	GSE66795	0.0106	0.123336		STX11	Parotid tissue	GSE40611	0.0103	1.17957
ATP5L	Peripheral blood	GSE66795	0.0439	0.123219		PLA1A	Parotid tissue	GSE40611	0.0064	1.17892
ARV1	Peripheral blood	GSE66795	0.0197	0.12309		ENTPD1	Parotid tissue	GSE40611	0.007	1.17877
NLRP1	Peripheral blood	GSE66795	0.00964	0.122971		ELL3	Parotid tissue	GSE40611	0.0421	1.17684
FGD5P1	Peripheral blood	GSE66795	0.023	0.122572		IL23A///TRBV19	Parotid tissue	GSE40611	0.0307	1.17642
EED	Peripheral blood	GSE66795	0.00744	0.122525		BCAS4	Parotid tissue	GSE40611	0.00438	1.17633
SNRNP35	Peripheral blood	GSE66795	0.00826	0.122431		LINC01279	Parotid tissue	GSE40611	0.00713	1.17563
DPP3	Peripheral blood	GSE66795	0.00168	0.122189		BAG2	Parotid tissue	GSE40611	0.0181	1.17537
GTPBP2	Peripheral blood	GSE66795	0.0101	0.121998		NEDD9	Parotid tissue	GSE40611	0.035	1.17421
STARD8	Peripheral blood	GSE66795	0.0197	0.121891		UBE2D1	Parotid tissue	GSE40611	0.00277	1.17412
TOMM40L	Peripheral blood	GSE66795	0.00179	0.121646		PSMB10	Parotid tissue	GSE40611	0.0151	1.17326
KIAA0040	Peripheral blood	GSE66795	0.0308	0.121619		FBN2	Parotid tissue	GSE40611	0.0134	1.17287
IFT20	Peripheral blood	GSE66795	0.0157	0.121308		CH25H	Parotid tissue	GSE40611	0.001	1.17272
CBX3	Peripheral blood	GSE66795	0.0353	0.121212		STARD4	Parotid tissue	GSE40611	0.00289	1.17254
C15orf57	Peripheral blood	GSE66795	0.0273	0.120793		ASAP1	Parotid tissue	GSE40611	0.00564	1.17133
QDPR	Peripheral blood	GSE66795	0.0389	0.120308		RUNX3	Parotid tissue	GSE40611	0.00995	1.17056
ME2	Peripheral blood	GSE66795	0.00715	0.120269		POLE2	Parotid tissue	GSE40611	0.00455	1.16948
MRPL19	Peripheral blood	GSE66795	0.00978	0.120173		LRP8	Parotid tissue	GSE40611	0.0205	1.16666
ARMCX6	Peripheral blood	GSE66795	0.00666	0.120171		ZNF267	Parotid tissue	GSE40611	0.00413	1.16666
SERPINB8	Peripheral blood	GSE66795	0.00337	0.119382		ELK4	Parotid tissue	GSE40611	0.035	1.16661
VPS37A	Peripheral blood	GSE66795	0.0363	0.119366		CASP8	Parotid tissue	GSE40611	0.0111	1.16481
NUP37	Peripheral blood	GSE66795	0.0242	0.11932		LOC101928429	Parotid tissue	GSE40611	0.0408	1.16446
TMX2	Peripheral blood	GSE66795	0.00692	0.119286		ARHGAP45	Parotid tissue	GSE40611	0.01	1.16412
LINC00493	Peripheral blood	GSE66795	0.0201	0.119137		ENPEP	Parotid tissue	GSE40611	0.0291	1.16165
PAG1	Peripheral blood	GSE66795	0.0137	0.118773		CLEC7A	Parotid tissue	GSE40611	0.00377	1.16118
DMXL2	Peripheral blood	GSE66795	0.0417	0.118602		TPM3	Parotid tissue	GSE40611	0.0359	1.16115
UCHL3	Peripheral blood	GSE66795	0.0183	0.117918		QKI	Parotid tissue	GSE40611	0.0111	1.16036
PRRG4	Peripheral blood	GSE66795	0.0497	0.117684		OAS2	Parotid tissue	GSE40611	0.00708	1.15965
RIPK2	Peripheral blood	GSE66795	0.033	0.117555		CHST2	Parotid tissue	GSE40611	0.0233	1.1593
FAM72B	Peripheral blood	GSE66795	1.08e-05	0.117468		SLC39A6	Parotid tissue	GSE40611	0.0241	1.15821
NDN	Peripheral blood	GSE66795	0.00145	0.117426		ARFGEF2	Parotid tissue	GSE40611	0.0334	1.1575
MRPL44	Peripheral blood	GSE66795	0.00105	0.116951		HLA-DOB	Parotid tissue	GSE40611	0.0304	1.15623
LINC00173	Peripheral blood	GSE66795	0.0167	0.1169		ARPP19	Parotid tissue	GSE40611	0.0157	1.15474
HAX1	Peripheral blood	GSE66795	0.0388	0.116866		ATP2B1	Parotid tissue	GSE40611	0.0336	1.15223
ATP6V1E1	Peripheral blood	GSE66795	0.0288	0.116637		NUP37	Parotid tissue	GSE40611	0.00103	1.15199
C9orf85	Peripheral blood	GSE66795	0.000397	0.116482		LOC339988	Parotid tissue	GSE40611	0.0456	1.14999
IGBP1P1	Peripheral blood	GSE66795	0.0452	0.116446		LAT	Parotid tissue	GSE40611	0.0137	1.14925
PDSS1	Peripheral blood	GSE66795	0.00143	0.116345		MLLT10	Parotid tissue	GSE40611	0.0285	1.1478
RDH5	Peripheral blood	GSE66795	0.0202	0.116267		APOL1	Parotid tissue	GSE40611	0.012	1.14598
PAQR4	Peripheral blood	GSE66795	0.00585	0.116247		DNAJA1	Parotid tissue	GSE40611	0.0178	1.14581
FKBP15	Peripheral blood	GSE66795	0.0442	0.116218		RAD51AP1	Parotid tissue	GSE40611	0.0248	1.14532
RPF2	Peripheral blood	GSE66795	0.0291	0.116002		LOC102723709///LOC102723678///LOC101928102	Parotid tissue	GSE40611	0.0272	1.14519
LOC284648	Peripheral blood	GSE66795	0.029	0.115904		FAM159A	Parotid tissue	GSE40611	0.0133	1.14487
LAPTM4A	Peripheral blood	GSE66795	0.0146	0.115464		WDR41	Parotid tissue	GSE40611	0.0208	1.14467
FGFBP3	Peripheral blood	GSE66795	0.0152	0.115219		E2F3	Parotid tissue	GSE40611	0.0183	1.14432
TIGAR	Peripheral blood	GSE66795	0.00196	0.115109		MED30	Parotid tissue	GSE40611	0.0207	1.14354
TCERG1	Peripheral blood	GSE66795	0.000813	0.115095		PDE12	Parotid tissue	GSE40611	0.0167	1.14176
ASUN	Peripheral blood	GSE66795	0.00337	0.114828		RC3H1	Parotid tissue	GSE40611	0.00856	1.14156
NIPSNAP3A	Peripheral blood	GSE66795	0.0164	0.114597		LOC730101	Parotid tissue	GSE40611	0.00837	1.14111
ZDHHC6	Peripheral blood	GSE66795	0.0124	0.114475		DCN	Parotid tissue	GSE40611	0.0043	1.14081
SQLE	Peripheral blood	GSE66795	0.00463	0.114444		SLC27A2	Parotid tissue	GSE40611	0.0182	1.13967
C1orf43	Peripheral blood	GSE66795	0.00375	0.114442		RAP2B	Parotid tissue	GSE40611	0.0463	1.13955
ZNF200	Peripheral blood	GSE66795	0.0219	0.114289		OTULIN	Parotid tissue	GSE40611	0.0231	1.13937
KPNA2	Peripheral blood	GSE66795	0.00485	0.114187		SHCBP1	Parotid tissue	GSE40611	0.0256	1.13895
SCFD1	Peripheral blood	GSE66795	0.035	0.113918		OMD	Parotid tissue	GSE40611	0.0182	1.13891
MRPL42	Peripheral blood	GSE66795	0.0136	0.113884		SETDB2	Parotid tissue	GSE40611	0.019	1.13879
AGRN	Peripheral blood	GSE66795	0.00413	0.113626		ACTR2	Parotid tissue	GSE40611	0.0135	1.13768
HEXB	Peripheral blood	GSE66795	0.0311	0.113557		AURKA	Parotid tissue	GSE40611	0.00741	1.13594
MTERF3	Peripheral blood	GSE66795	0.0349	0.113508		KNL1	Parotid tissue	GSE40611	0.0399	1.13536
RGS1	Peripheral blood	GSE66795	0.00483	0.113473		RNF213	Parotid tissue	GSE40611	0.0211	1.13437
DHRS4	Peripheral blood	GSE66795	0.0152	0.113405		C8orf44-SGK3///SGK3	Parotid tissue	GSE40611	0.0391	1.1343
NDUFAB1	Peripheral blood	GSE66795	0.0187	0.113404		ZNF814	Parotid tissue	GSE40611	0.0198	1.13403
INTS7	Peripheral blood	GSE66795	0.000982	0.113187		TRIM23	Parotid tissue	GSE40611	0.0179	1.13368
DNASE2	Peripheral blood	GSE66795	0.0203	0.112969		ACP5	Parotid tissue	GSE40611	0.00772	1.13344
FAM209A	Peripheral blood	GSE66795	0.0313	0.11289		DCP2	Parotid tissue	GSE40611	0.0213	1.13299
ZNF622	Peripheral blood	GSE66795	0.00117	0.112867		ALDH5A1	Parotid tissue	GSE40611	0.0287	1.13253
MTHFD2	Peripheral blood	GSE66795	0.0499	0.112604		APPL1	Parotid tissue	GSE40611	0.00761	1.13212
NEDD8	Peripheral blood	GSE66795	0.0261	0.112551		LOC101928551	Parotid tissue	GSE40611	0.0462	1.1318
TIAL1	Peripheral blood	GSE66795	0.0172	0.112536		TNFRSF1B	Parotid tissue	GSE40611	0.0279	1.13068
CYFIP1	Peripheral blood	GSE66795	0.0037	0.112238		CDKN2A	Parotid tissue	GSE40611	0.0416	1.12908
ALG8	Peripheral blood	GSE66795	0.00865	0.112212		IRF2	Parotid tissue	GSE40611	0.00388	1.12838
TP53I3	Peripheral blood	GSE66795	0.00544	0.11208		SLC30A5	Parotid tissue	GSE40611	0.0105	1.12807
GMPR2	Peripheral blood	GSE66795	0.0415	0.111924		IFIH1	Parotid tissue	GSE40611	0.0418	1.12789
MFSD14C	Peripheral blood	GSE66795	0.0359	0.111871		JAG1	Parotid tissue	GSE40611	0.0229	1.12777
WDR12	Peripheral blood	GSE66795	0.00785	0.111781		CKLF-CMTM1///CKLF	Parotid tissue	GSE40611	0.0122	1.12581
FNIP2	Peripheral blood	GSE66795	0.00291	0.111779		LOC101930405	Parotid tissue	GSE40611	0.0214	1.12534
TARS	Peripheral blood	GSE66795	0.021	0.111661		BTN2A1	Parotid tissue	GSE40611	0.00923	1.12383
AP1G2	Peripheral blood	GSE66795	0.0431	0.111573		SYNPO2	Parotid tissue	GSE40611	0.0036	1.12326
ACOT13	Peripheral blood	GSE66795	0.0136	0.111438		SAMD3	Parotid tissue	GSE40611	0.00827	1.1227
NCAPG	Peripheral blood	GSE66795	0.00387	0.110971		STAT4	Parotid tissue	GSE40611	0.00792	1.12193
PTPN22	Peripheral blood	GSE66795	0.025	0.110686		SLFN5	Parotid tissue	GSE40611	0.00676	1.12088
CCDC90B	Peripheral blood	GSE66795	0.000978	0.11043		LOC102724162	Parotid tissue	GSE40611	0.0249	1.12058
SPCS3	Peripheral blood	GSE66795	0.0333	0.110193		ZNF12	Parotid tissue	GSE40611	0.0209	1.12043
TMEM17	Peripheral blood	GSE66795	0.0181	0.11018		CORO2A	Parotid tissue	GSE40611	0.0226	1.11739
EXOSC3	Peripheral blood	GSE66795	0.00674	0.110165		ACSL6	Parotid tissue	GSE40611	0.039	1.11649
C1orf131	Peripheral blood	GSE66795	0.0311	0.110131		CEP128	Parotid tissue	GSE40611	0.0129	1.11505
FBXO28	Peripheral blood	GSE66795	0.0165	0.110111		STAM2	Parotid tissue	GSE40611	0.0335	1.11257
DHDDS	Peripheral blood	GSE66795	0.0431	0.109955		PSMB8	Parotid tissue	GSE40611	0.0284	1.11256
AGPAT4	Peripheral blood	GSE66795	0.0325	0.109921		CEP135	Parotid tissue	GSE40611	0.00757	1.11203
ACTL6A	Peripheral blood	GSE66795	0.0153	0.109761		C12orf42	Parotid tissue	GSE40611	0.0146	1.11145
CASP7	Peripheral blood	GSE66795	0.00719	0.109594		ATP11B	Parotid tissue	GSE40611	0.00414	1.11092
CCT2	Peripheral blood	GSE66795	0.0352	0.109392		FXYD7	Parotid tissue	GSE40611	0.0345	1.11057
CYP2J2	Peripheral blood	GSE66795	0.0155	0.109132		CXCR5	Parotid tissue	GSE40611	0.0411	1.11005
C8orf31	Peripheral blood	GSE66795	0.000303	0.109115		C10orf128	Parotid tissue	GSE40611	0.0014	1.1095
ICE1	Peripheral blood	GSE66795	0.0195	0.109111		PPP2R5E	Parotid tissue	GSE40611	0.00287	1.10852
CHST2	Peripheral blood	GSE66795	0.0133	0.109033		IL18R1	Parotid tissue	GSE40611	0.0341	1.10851
ZNF707	Peripheral blood	GSE66795	0.00326	0.108873		C4orf33	Parotid tissue	GSE40611	0.00397	1.10848
NDUFV2	Peripheral blood	GSE66795	0.0106	0.108864		CARD8-AS1	Parotid tissue	GSE40611	0.0349	1.10841
HPS5	Peripheral blood	GSE66795	0.00257	0.10872		BRI3BP	Parotid tissue	GSE40611	0.0106	1.10828
ITPK1-AS1	Peripheral blood	GSE66795	0.00343	0.108688		RAB30	Parotid tissue	GSE40611	0.0023	1.10778
PAX7	Peripheral blood	GSE66795	0.00641	0.108319		LOC101927432	Parotid tissue	GSE40611	0.0486	1.10772
MRPS17	Peripheral blood	GSE66795	0.0174	0.108219		EHD1	Parotid tissue	GSE40611	0.0495	1.10474
HESX1	Peripheral blood	GSE66795	1.7e-05	0.108185		IGDCC4	Parotid tissue	GSE40611	0.0498	1.10445
PIGH	Peripheral blood	GSE66795	0.0352	0.108158		KCTD12	Parotid tissue	GSE40611	0.0146	1.10414
RNASEK	Peripheral blood	GSE66795	0.0448	0.108069		MTPN	Parotid tissue	GSE40611	0.0173	1.1041
CDC7	Peripheral blood	GSE66795	0.0139	0.107993		TIPARP	Parotid tissue	GSE40611	0.00398	1.10365
SRGAP2	Peripheral blood	GSE66795	0.00122	0.107906		PHTF2	Parotid tissue	GSE40611	0.0296	1.10139
GOLM1	Peripheral blood	GSE66795	0.00461	0.107855		PARP9	Parotid tissue	GSE40611	0.0179	1.10133
SDSL	Peripheral blood	GSE66795	0.041	0.107755		S1PR3	Parotid tissue	GSE40611	0.0126	1.10099
EMC7	Peripheral blood	GSE66795	0.00102	0.107645		ZNRF2	Parotid tissue	GSE40611	0.00816	1.10062
DYNC1I2	Peripheral blood	GSE66795	0.0242	0.107355		PRIM1	Parotid tissue	GSE40611	0.0147	1.10009
CDYL2	Peripheral blood	GSE66795	0.00139	0.107091		ATP10D	Parotid tissue	GSE40611	0.0437	1.09875
SLC25A51	Peripheral blood	GSE66795	0.0445	0.106976		OSBPL11	Parotid tissue	GSE40611	0.00517	1.09873
DHX36	Peripheral blood	GSE66795	0.0167	0.106784		GLTSCR1L	Parotid tissue	GSE40611	0.00469	1.098
LRRC37B	Peripheral blood	GSE66795	0.0255	0.106347		SASH3	Parotid tissue	GSE40611	0.0109	1.09701
ZEB2	Peripheral blood	GSE66795	0.0093	0.10583		NCF1	Parotid tissue	GSE40611	0.0421	1.09631
STOML1	Peripheral blood	GSE66795	0.00148	0.105768		CENPF	Parotid tissue	GSE40611	0.041	1.09413
UBE2V2	Peripheral blood	GSE66795	0.0334	0.105613		VTA1	Parotid tissue	GSE40611	0.00943	1.09366
GADD45G	Peripheral blood	GSE66795	0.00461	0.105579		RNF34	Parotid tissue	GSE40611	0.0443	1.0934
ECE2	Peripheral blood	GSE66795	0.00456	0.105574		FRMPD3	Parotid tissue	GSE40611	0.0279	1.09332
CASZ1	Peripheral blood	GSE66795	0.0443	0.105521		LINC00996	Parotid tissue	GSE40611	0.0288	1.09267
LRR1	Peripheral blood	GSE66795	0.0147	0.105451		DTX3L	Parotid tissue	GSE40611	0.0137	1.09175
SAR1B	Peripheral blood	GSE66795	0.024	0.105213		ORC4	Parotid tissue	GSE40611	0.0108	1.09102
RSPH9	Peripheral blood	GSE66795	0.00566	0.104803		DCLK1	Parotid tissue	GSE40611	0.00983	1.09049
EIF2B3	Peripheral blood	GSE66795	0.0162	0.104513		PRPF38A	Parotid tissue	GSE40611	0.027	1.08986
EXOC1	Peripheral blood	GSE66795	0.044	0.104495		MAP4K4	Parotid tissue	GSE40611	0.0128	1.08904
CFB	Peripheral blood	GSE66795	0.000521	0.104465		IL10RA	Parotid tissue	GSE40611	0.00518	1.0887
QPRT	Peripheral blood	GSE66795	0.0157	0.104457		IGFBP3	Parotid tissue	GSE40611	0.0325	1.08833
SCLT1	Peripheral blood	GSE66795	0.0485	0.104395		PAG1	Parotid tissue	GSE40611	0.0232	1.0873
GTF2F2	Peripheral blood	GSE66795	0.0447	0.104316		LOC100129034	Parotid tissue	GSE40611	0.0127	1.08684
BORA	Peripheral blood	GSE66795	0.0292	0.104251		BMP2K	Parotid tissue	GSE40611	0.00415	1.0861
KCNH6	Peripheral blood	GSE66795	0.00171	0.10412		BID	Parotid tissue	GSE40611	0.0132	1.08525
MDK	Peripheral blood	GSE66795	0.000474	0.104071		MBNL1	Parotid tissue	GSE40611	0.00905	1.08522
MSL3	Peripheral blood	GSE66795	0.00106	0.104004		ZNF222	Parotid tissue	GSE40611	0.0175	1.0849
APBB3	Peripheral blood	GSE66795	0.0242	0.10399		SLA2	Parotid tissue	GSE40611	0.0213	1.0844
PHF20L1	Peripheral blood	GSE66795	0.0481	0.103904		GNB4	Parotid tissue	GSE40611	0.0152	1.08376
HNRNPCL3	Peripheral blood	GSE66795	0.0098	0.103726		PTPN6	Parotid tissue	GSE40611	0.043	1.08278
CES1	Peripheral blood	GSE66795	0.00312	0.103639		TMEM19	Parotid tissue	GSE40611	0.026	1.0827
CNPY2	Peripheral blood	GSE66795	0.0202	0.103505		APC	Parotid tissue	GSE40611	0.0343	1.08244
APLP2	Peripheral blood	GSE66795	0.0181	0.103441		ADAM22	Parotid tissue	GSE40611	0.00282	1.08156
MIR1224	Peripheral blood	GSE66795	0.0175	0.103357		CACYBP	Parotid tissue	GSE40611	0.00794	1.08131
ZNF195	Peripheral blood	GSE66795	0.00539	0.103163		PLEKHF2	Parotid tissue	GSE40611	0.027	1.08026
HMOX1	Peripheral blood	GSE66795	0.0414	0.10294		RAD51	Parotid tissue	GSE40611	0.0331	1.07948
EID2B	Peripheral blood	GSE66795	0.0265	0.102813		TMEM176A	Parotid tissue	GSE40611	0.0133	1.07887
HS1BP3	Peripheral blood	GSE66795	0.0406	0.102812		MSANTD3-TMEFF1///TMEFF1	Parotid tissue	GSE40611	0.021	1.07832
SASH1	Peripheral blood	GSE66795	0.00126	0.102772		PTAFR	Parotid tissue	GSE40611	0.0345	1.0783
LGSN	Peripheral blood	GSE66795	0.0108	0.102502		WDR53	Parotid tissue	GSE40611	0.0127	1.07728
GSDMD	Peripheral blood	GSE66795	0.0463	0.102358		MAST1	Parotid tissue	GSE40611	0.0437	1.07677
ZRSR2	Peripheral blood	GSE66795	0.0394	0.10225		N6AMT1	Parotid tissue	GSE40611	0.0401	1.07671
EFCAB11	Peripheral blood	GSE66795	0.014	0.102214		DLEC1	Parotid tissue	GSE40611	0.0354	1.07642
R3HCC1L	Peripheral blood	GSE66795	0.00922	0.102063		RPS6KA3	Parotid tissue	GSE40611	0.00468	1.07556
RIN1	Peripheral blood	GSE66795	0.0361	0.101945		CILP	Parotid tissue	GSE40611	0.00786	1.07529
MTRF1	Peripheral blood	GSE66795	0.0135	0.101792		TRIM69	Parotid tissue	GSE40611	0.0322	1.07514
KIAA0368	Peripheral blood	GSE66795	0.0466	0.101664		METTL8	Parotid tissue	GSE40611	0.021	1.07506
FIBP	Peripheral blood	GSE66795	0.00329	0.101487		GNG11	Parotid tissue	GSE40611	0.018	1.07475
RFC4	Peripheral blood	GSE66795	0.0259	0.101453		LOC100131043	Parotid tissue	GSE40611	0.0442	1.07453
TICAM2	Peripheral blood	GSE66795	0.0394	0.101242		BHLHE22	Parotid tissue	GSE40611	0.0461	1.07416
ZNF430	Peripheral blood	GSE66795	0.0044	0.101038		REL	Parotid tissue	GSE40611	0.0369	1.07361
TIMELESS	Peripheral blood	GSE66795	0.0209	0.100972		LOC101928054	Parotid tissue	GSE40611	0.028	1.07348
NREP	Peripheral blood	GSE66795	0.0467	0.100551		SNX5	Parotid tissue	GSE40611	0.0116	1.07298
PRELID1	Peripheral blood	GSE66795	0.0426	0.100495		WTAP	Parotid tissue	GSE40611	0.0401	1.07234
HINT3	Peripheral blood	GSE66795	0.00189	0.100379		KIF2A	Parotid tissue	GSE40611	0.0228	1.07176
PSMD6	Peripheral blood	GSE66795	0.0449	0.100254		HSF5	Parotid tissue	GSE40611	0.0376	1.07017
FAM136A	Peripheral blood	GSE66795	0.00619	0.100164		SLC25A32	Parotid tissue	GSE40611	0.00888	1.06945
BCAP29	Peripheral blood	GSE66795	0.00583	0.10016		ITGA2	Parotid tissue	GSE40611	0.00813	1.06941
SYNE3	Peripheral blood	GSE66795	2.7e-05	0.0998699		VNN1	Parotid tissue	GSE40611	0.043	1.0692
ATP2A2	Peripheral blood	GSE66795	0.0195	0.0998354		LYRM4-AS1	Parotid tissue	GSE40611	0.0308	1.06895
CENPN	Peripheral blood	GSE66795	0.000439	0.0996469		SIRPB1	Parotid tissue	GSE40611	0.0384	1.06874
TDRD9	Peripheral blood	GSE66795	0.0326	0.0995231		ARPC1B	Parotid tissue	GSE40611	0.0158	1.06836
UPF3B	Peripheral blood	GSE66795	0.0229	0.0987486		CLIC5	Parotid tissue	GSE40611	0.0243	1.06835
TTL	Peripheral blood	GSE66795	0.00548	0.0985394		LOC100505549	Parotid tissue	GSE40611	0.0148	1.06757
CDKN2AIPNL	Peripheral blood	GSE66795	0.000735	0.0984495		MYL12A	Parotid tissue	GSE40611	0.0169	1.06723
KIAA0101	Peripheral blood	GSE66795	0.0237	0.0984437		ELK3	Parotid tissue	GSE40611	0.00619	1.06677
ARHGAP27	Peripheral blood	GSE66795	0.0448	0.0983199		NCAPG2	Parotid tissue	GSE40611	0.00688	1.06666
CHORDC1	Peripheral blood	GSE66795	0.0352	0.0983192		LPCAT1	Parotid tissue	GSE40611	0.0323	1.0658
DLGAP5	Peripheral blood	GSE66795	0.00323	0.098149		HYLS1	Parotid tissue	GSE40611	0.00107	1.06528
CWC27	Peripheral blood	GSE66795	0.0281	0.0978428		ZNF721	Parotid tissue	GSE40611	0.0142	1.06485
SLC43A3	Peripheral blood	GSE66795	0.0136	0.0976009		H2BFS	Parotid tissue	GSE40611	0.0412	1.06458
LLPH	Peripheral blood	GSE66795	0.0355	0.0975508		LY86	Parotid tissue	GSE40611	0.0332	1.06375
DNM1L	Peripheral blood	GSE66795	0.00421	0.0975185		ZNF529	Parotid tissue	GSE40611	0.0374	1.06154
NOD1	Peripheral blood	GSE66795	0.0104	0.097509		COL1A1	Parotid tissue	GSE40611	0.00267	1.06042
C15orf48	Peripheral blood	GSE66795	0.00076	0.0967563		CARD8	Parotid tissue	GSE40611	0.00625	1.0593
IFITM2	Peripheral blood	GSE66795	0.0203	0.0967484		NCF2	Parotid tissue	GSE40611	0.014	1.05899
TBCK	Peripheral blood	GSE66795	0.00307	0.0966455		HP	Parotid tissue	GSE40611	0.0349	1.05881
MTHFD1L	Peripheral blood	GSE66795	0.0102	0.0964364		CLEC2D	Parotid tissue	GSE40611	0.0195	1.05874
MCUR1	Peripheral blood	GSE66795	0.0486	0.0964233		ZNF235	Parotid tissue	GSE40611	0.0209	1.05861
SNORD87	Peripheral blood	GSE66795	0.00135	0.096355		MCM6	Parotid tissue	GSE40611	0.0224	1.05775
ASL	Peripheral blood	GSE66795	0.0444	0.0961485		CD247	Parotid tissue	GSE40611	0.0176	1.05764
PSMA5	Peripheral blood	GSE66795	0.029	0.0961358		GNPDA2	Parotid tissue	GSE40611	0.00453	1.05473
CREB1	Peripheral blood	GSE66795	0.00201	0.095742		AOAH	Parotid tissue	GSE40611	0.0233	1.05439
TIPRL	Peripheral blood	GSE66795	0.00961	0.0956143		ZNF253	Parotid tissue	GSE40611	0.00853	1.05428
MELK	Peripheral blood	GSE66795	0.000188	0.0955697		USP6NL	Parotid tissue	GSE40611	0.045	1.05234
ZSWIM4	Peripheral blood	GSE66795	0.0485	0.095523		FAM226B///FAM226A	Parotid tissue	GSE40611	0.0141	1.05186
EPHB2	Peripheral blood	GSE66795	0.000646	0.0954964		UBE2L6	Parotid tissue	GSE40611	0.0044	1.05129
FOXC1	Peripheral blood	GSE66795	0.0173	0.0954148		GTF2A1	Parotid tissue	GSE40611	0.00666	1.05065
ETFA	Peripheral blood	GSE66795	0.041	0.095411		ALG10B///ALG10	Parotid tissue	GSE40611	0.0169	1.05005
RANBP1	Peripheral blood	GSE66795	0.0362	0.095324		EID2B	Parotid tissue	GSE40611	0.0216	1.04911
DCAF13	Peripheral blood	GSE66795	0.0424	0.0952275		CDC7	Parotid tissue	GSE40611	0.0154	1.04892
INTS12	Peripheral blood	GSE66795	0.00224	0.0947588		RBM15	Parotid tissue	GSE40611	0.038	1.04871
ICA1	Peripheral blood	GSE66795	0.00516	0.0946913		LDLRAD4	Parotid tissue	GSE40611	0.00376	1.04822
EMBP1	Peripheral blood	GSE66795	0.00207	0.0943894		FAM120A	Parotid tissue	GSE40611	0.038	1.04807
GORAB	Peripheral blood	GSE66795	0.0103	0.0943873		ATP8B4	Parotid tissue	GSE40611	0.0376	1.04768
GPR141	Peripheral blood	GSE66795	0.00837	0.0942261		CPEB4	Parotid tissue	GSE40611	0.0282	1.04566
AURKA	Peripheral blood	GSE66795	0.00127	0.0941106		SGK223	Parotid tissue	GSE40611	0.00531	1.04461
CBR1	Peripheral blood	GSE66795	0.0198	0.0937487		PPP1R2	Parotid tissue	GSE40611	0.0426	1.0436
STX4	Peripheral blood	GSE66795	0.0491	0.0937451		ZNF780A	Parotid tissue	GSE40611	0.0298	1.04341
SAT2	Peripheral blood	GSE66795	0.0218	0.0936588		RAMP3	Parotid tissue	GSE40611	0.0425	1.04239
PHIP	Peripheral blood	GSE66795	0.0369	0.0936039		CCDC58	Parotid tissue	GSE40611	0.0446	1.04036
SCD	Peripheral blood	GSE66795	0.0317	0.0933474		MTF2	Parotid tissue	GSE40611	0.0163	1.03997
C1orf112	Peripheral blood	GSE66795	0.00145	0.0928878		FLJ32255	Parotid tissue	GSE40611	0.0386	1.03654
SPIDR	Peripheral blood	GSE66795	0.00593	0.0927657		B3GNT2	Parotid tissue	GSE40611	0.0393	1.03643
VAMP4	Peripheral blood	GSE66795	0.0168	0.0924951		KLHL28	Parotid tissue	GSE40611	0.0314	1.03585
GSK3A	Peripheral blood	GSE66795	0.0119	0.0921334		TNC	Parotid tissue	GSE40611	0.0126	1.0354
FOXP3	Peripheral blood	GSE66795	0.00121	0.0920501		OSTM1	Parotid tissue	GSE40611	0.00397	1.03528
RNF114	Peripheral blood	GSE66795	0.0183	0.091621		C1QB	Parotid tissue	GSE40611	0.0167	1.03509
SLC44A1	Peripheral blood	GSE66795	0.0163	0.0915884		HENMT1	Parotid tissue	GSE40611	0.000963	1.03479
TEFM	Peripheral blood	GSE66795	0.0366	0.0913666		CTSC	Parotid tissue	GSE40611	0.017	1.03473
AIM1	Peripheral blood	GSE66795	0.0226	0.0913532		DHX15	Parotid tissue	GSE40611	0.0227	1.03365
MEOX1	Peripheral blood	GSE66795	0.0442	0.0913454		PUS7L	Parotid tissue	GSE40611	0.014	1.03326
SMU1	Peripheral blood	GSE66795	0.0261	0.0911946		ATAD2	Parotid tissue	GSE40611	0.017	1.03313
SLC33A1	Peripheral blood	GSE66795	0.0245	0.0911934		MFAP5	Parotid tissue	GSE40611	0.0444	1.02933
BIRC5	Peripheral blood	GSE66795	0.0167	0.0910431		MSN	Parotid tissue	GSE40611	0.0232	1.02857
DNASE1L1	Peripheral blood	GSE66795	0.00392	0.091005		RGS5	Parotid tissue	GSE40611	0.0299	1.02825
MINPP1	Peripheral blood	GSE66795	0.00833	0.0909279		RPP40	Parotid tissue	GSE40611	0.0097	1.02707
MRPS7	Peripheral blood	GSE66795	0.0103	0.0908874		UTP15	Parotid tissue	GSE40611	0.00426	1.02689
SP140L	Peripheral blood	GSE66795	0.00335	0.0907333		DNAJC9	Parotid tissue	GSE40611	0.0142	1.02655
TMEM50A	Peripheral blood	GSE66795	0.0466	0.090672		CYP1B1	Parotid tissue	GSE40611	0.00631	1.02589
TCEB1	Peripheral blood	GSE66795	0.0191	0.0906612		POGLUT1	Parotid tissue	GSE40611	0.0198	1.02565
FANCI	Peripheral blood	GSE66795	0.00894	0.0906464		TACC1	Parotid tissue	GSE40611	0.0185	1.02523
GPR84	Peripheral blood	GSE66795	0.0403	0.0904608		EIF2S2	Parotid tissue	GSE40611	0.0251	1.0252
GGPS1	Peripheral blood	GSE66795	0.0417	0.0904421		PRMT6	Parotid tissue	GSE40611	0.0146	1.02515
COG5	Peripheral blood	GSE66795	0.027	0.0902729		C9orf40	Parotid tissue	GSE40611	0.0134	1.02123
MASTL	Peripheral blood	GSE66795	0.00603	0.0902447		MARCKS	Parotid tissue	GSE40611	0.00899	1.02
RBMX2	Peripheral blood	GSE66795	0.0424	0.0897977		KDELC1	Parotid tissue	GSE40611	0.0462	1.019
GNGT2	Peripheral blood	GSE66795	0.038	0.0897095		LRRK1	Parotid tissue	GSE40611	0.0158	1.01882
BCL2A1	Peripheral blood	GSE66795	0.037	0.089693		ST8SIA1	Parotid tissue	GSE40611	0.00924	1.01852
DMXL1	Peripheral blood	GSE66795	0.0206	0.0894296		DLEU2	Parotid tissue	GSE40611	0.0175	1.0185
SNORD36C	Peripheral blood	GSE66795	0.0423	0.0892404		SPATA13	Parotid tissue	GSE40611	0.0205	1.01842
NDUFA9	Peripheral blood	GSE66795	0.0425	0.089223		MAF	Parotid tissue	GSE40611	0.0241	1.01791
EMB	Peripheral blood	GSE66795	0.022	0.0890589		LPAR1	Parotid tissue	GSE40611	0.0186	1.01487
MIR1282	Peripheral blood	GSE66795	0.0275	0.0889749		RAB3GAP2///AURKAPS1	Parotid tissue	GSE40611	0.0137	1.01154
GOSR2	Peripheral blood	GSE66795	0.00769	0.088882		TPX2	Parotid tissue	GSE40611	0.0368	1.01121
TUBG1	Peripheral blood	GSE66795	0.0427	0.0887165		PSMB4	Parotid tissue	GSE40611	0.0499	1.00996
NFU1	Peripheral blood	GSE66795	0.0162	0.088519		ANKRD12	Parotid tissue	GSE40611	0.0271	1.00895
HIST1H2AD	Peripheral blood	GSE66795	0.0182	0.0884917		SYT11	Parotid tissue	GSE40611	0.00724	1.00886
EXOC3L1	Peripheral blood	GSE66795	0.000823	0.0884311		BACH2	Parotid tissue	GSE40611	0.00249	1.00723
ETNK1	Peripheral blood	GSE66795	0.000727	0.0882992		PAK1	Parotid tissue	GSE40611	0.0072	1.00619
LRP8	Peripheral blood	GSE66795	0.00485	0.0882037		ZNF431	Parotid tissue	GSE40611	0.0155	1.00593
ARHGEF10L	Peripheral blood	GSE66795	0.00158	0.0881669		RPAIN	Parotid tissue	GSE40611	0.0406	1.0059
NKAP	Peripheral blood	GSE66795	0.00762	0.0881548		CRK	Parotid tissue	GSE40611	0.0301	1.0056
FKTN	Peripheral blood	GSE66795	0.0199	0.0880817		ABCB1	Parotid tissue	GSE40611	0.026	1.00541
C5	Peripheral blood	GSE66795	0.032	0.0880801		SLC28A3	Parotid tissue	GSE40611	0.0243	1.00361
TIMM13	Peripheral blood	GSE66795	0.0125	0.0880593		IRF4	Parotid tissue	GSE40611	0.0132	1.00273
UHRF1BP1	Peripheral blood	GSE66795	0.0497	0.087787		NUP210	Parotid tissue	GSE40611	0.0115	1.00181
TNFSF8	Peripheral blood	GSE66795	0.0324	0.0876286		CD200R1	Parotid tissue	GSE40611	0.0218	1.00152
UQCR10	Peripheral blood	GSE66795	0.00884	0.0873208		MCL1	Parotid tissue	GSE40611	0.0177	1.00041
FUCA2	Peripheral blood	GSE66795	0.0224	0.0872905		ELF4	Parotid tissue	GSE40611	0.0225	1.0003
CDK14	Peripheral blood	GSE66795	0.00972	0.0870884		SNHG4///MATR3	Parotid tissue	GSE40611	0.049	0.998668
IPO4	Peripheral blood	GSE66795	0.0152	0.0870132		CLASP2	Parotid tissue	GSE40611	0.0128	0.997889
SRSF10	Peripheral blood	GSE66795	0.0252	0.0869598		RNGTT	Parotid tissue	GSE40611	0.0336	0.997311
HIST1H4E	Peripheral blood	GSE66795	0.0085	0.0865698		THEMIS2	Parotid tissue	GSE40611	0.0253	0.996894
PDCD10	Peripheral blood	GSE66795	0.0391	0.0862302		ZNF22	Parotid tissue	GSE40611	0.027	0.996558
EI24	Peripheral blood	GSE66795	0.0274	0.0860008		CHORDC1	Parotid tissue	GSE40611	0.0272	0.996284
ZFP92	Peripheral blood	GSE66795	0.00835	0.0859185		SMCHD1	Parotid tissue	GSE40611	0.0226	0.995423
U2SURP	Peripheral blood	GSE66795	0.0287	0.0859023		TLR3	Parotid tissue	GSE40611	0.00552	0.994003
FGGY	Peripheral blood	GSE66795	0.0353	0.0857548		MMP12	Parotid tissue	GSE40611	0.0327	0.993938
BUB1	Peripheral blood	GSE66795	0.00126	0.0855161		KPNA1	Parotid tissue	GSE40611	0.0284	0.99358
MPPED1	Peripheral blood	GSE66795	0.00522	0.0853484		RRN3P1///RRN3P2///RRN3	Parotid tissue	GSE40611	0.0187	0.992824
NDUFAF7	Peripheral blood	GSE66795	0.0397	0.0853457		CHN2	Parotid tissue	GSE40611	0.0217	0.991795
KCTD17	Peripheral blood	GSE66795	0.0124	0.0852755		GTF2H1	Parotid tissue	GSE40611	0.0379	0.991073
MTRF1L	Peripheral blood	GSE66795	0.0291	0.0851922		CXCR3	Parotid tissue	GSE40611	0.0308	0.990576
ARHGAP17	Peripheral blood	GSE66795	0.0434	0.0851894		LINS1	Parotid tissue	GSE40611	0.0469	0.990407
POP4	Peripheral blood	GSE66795	0.0191	0.0851302		NAPEPLD	Parotid tissue	GSE40611	0.0415	0.990183
HIKESHI	Peripheral blood	GSE66795	0.0428	0.0845003		AMN1	Parotid tissue	GSE40611	0.0131	0.990162
TCTA	Peripheral blood	GSE66795	0.0411	0.084429		KIF2C	Parotid tissue	GSE40611	0.0408	0.989485
CFAP58	Peripheral blood	GSE66795	0.00409	0.0843283		ALOX5AP	Parotid tissue	GSE40611	0.0132	0.989485
POFUT1	Peripheral blood	GSE66795	0.0306	0.0843178		CDADC1	Parotid tissue	GSE40611	0.0362	0.989037
PLA2G15	Peripheral blood	GSE66795	0.0333	0.0842789		CX3CR1	Parotid tissue	GSE40611	0.0157	0.988678
C7orf34	Peripheral blood	GSE66795	0.0241	0.0842718		FAM188A	Parotid tissue	GSE40611	0.0126	0.988584
KCND1	Peripheral blood	GSE66795	0.00344	0.084223		ZNF616	Parotid tissue	GSE40611	0.0108	0.988368
CD70	Peripheral blood	GSE66795	0.0461	0.0840733		MR1	Parotid tissue	GSE40611	0.0411	0.987774
PSMA1	Peripheral blood	GSE66795	0.0462	0.0839456		PPDPF	Parotid tissue	GSE40611	0.0295	0.987512
INIP	Peripheral blood	GSE66795	0.0427	0.0838823		PCDH17	Parotid tissue	GSE40611	0.0165	0.986933
SLC1A4	Peripheral blood	GSE66795	0.000269	0.0837747		DYNC1LI1	Parotid tissue	GSE40611	0.0201	0.986315
NUDT12	Peripheral blood	GSE66795	0.000237	0.0831174		PANX1	Parotid tissue	GSE40611	0.0164	0.986276
RDX	Peripheral blood	GSE66795	0.0492	0.0824528		UBE2J1	Parotid tissue	GSE40611	0.00349	0.986146
ZNF876P	Peripheral blood	GSE66795	0.0144	0.08234		COL4A3BP	Parotid tissue	GSE40611	0.0114	0.985805
ZNF549	Peripheral blood	GSE66795	0.0246	0.0822339		CDC73	Parotid tissue	GSE40611	0.0491	0.985565
IL27	Peripheral blood	GSE66795	0.00014	0.0821467		GLP1R	Parotid tissue	GSE40611	0.033	0.985418
C4orf32	Peripheral blood	GSE66795	0.0112	0.0820867		CD83	Parotid tissue	GSE40611	0.025	0.984172
DSCR4	Peripheral blood	GSE66795	0.0185	0.0820722		RACGAP1	Parotid tissue	GSE40611	0.00862	0.984117
ABHD16A	Peripheral blood	GSE66795	0.0321	0.0819115		NRP2	Parotid tissue	GSE40611	0.0164	0.983918
ATG3	Peripheral blood	GSE66795	0.0153	0.0817355		AGTPBP1	Parotid tissue	GSE40611	0.0194	0.982501
OIP5	Peripheral blood	GSE66795	0.0179	0.081526		CALHM2	Parotid tissue	GSE40611	0.0307	0.980978
PRPF38A	Peripheral blood	GSE66795	0.00193	0.0812691		VASH2	Parotid tissue	GSE40611	0.0345	0.980263
MB21D1	Peripheral blood	GSE66795	0.0336	0.0811652		P2RY14	Parotid tissue	GSE40611	0.0234	0.980198
IKZF4	Peripheral blood	GSE66795	0.0344	0.0810785		GON7	Parotid tissue	GSE40611	0.0201	0.979709
PDE1B	Peripheral blood	GSE66795	0.0078	0.0810246		TGM2	Parotid tissue	GSE40611	0.0377	0.979431
SZRD1	Peripheral blood	GSE66795	0.0065	0.0805363		FAM49B	Parotid tissue	GSE40611	0.0355	0.978854
AK6	Peripheral blood	GSE66795	0.0476	0.0804477		PPARG	Parotid tissue	GSE40611	0.0126	0.978663
UBN1	Peripheral blood	GSE66795	0.0185	0.0801631		CD300LG	Parotid tissue	GSE40611	0.0249	0.978286
POLH	Peripheral blood	GSE66795	0.0213	0.079971		LOC154761	Parotid tissue	GSE40611	0.0217	0.977875
ACOX2	Peripheral blood	GSE66795	0.00467	0.0799667		SLC38A1	Parotid tissue	GSE40611	0.048	0.977613
LRFN4	Peripheral blood	GSE66795	0.0119	0.0799515		TTC33	Parotid tissue	GSE40611	0.0136	0.977231
PHF19	Peripheral blood	GSE66795	0.0239	0.0799505		LMO2	Parotid tissue	GSE40611	0.0444	0.976872
C2orf49	Peripheral blood	GSE66795	0.028	0.0798499		PTPN12	Parotid tissue	GSE40611	0.0397	0.976583
NUDCD2	Peripheral blood	GSE66795	0.0387	0.0797611		GMPS	Parotid tissue	GSE40611	0.044	0.976241
ECHDC1	Peripheral blood	GSE66795	0.0345	0.0797262		MAP3K8	Parotid tissue	GSE40611	0.0362	0.976019
PRC1	Peripheral blood	GSE66795	0.0239	0.0797086		ING3	Parotid tissue	GSE40611	0.0491	0.975508
SLC38A6	Peripheral blood	GSE66795	0.0479	0.0796716		LOC100507642	Parotid tissue	GSE40611	0.0182	0.975372
WDR89	Peripheral blood	GSE66795	0.0223	0.0792711		BTG1	Parotid tissue	GSE40611	0.0339	0.974905
MERTK	Peripheral blood	GSE66795	0.0255	0.079039		SMC6	Parotid tissue	GSE40611	0.0105	0.974596
CPSF2	Peripheral blood	GSE66795	0.037	0.0790369		PIK3R4	Parotid tissue	GSE40611	0.00588	0.973947
IL2RA	Peripheral blood	GSE66795	0.0447	0.0789215		RHEB	Parotid tissue	GSE40611	0.0219	0.972689
ZNF679	Peripheral blood	GSE66795	0.0303	0.0784148		TENM4	Parotid tissue	GSE40611	0.00741	0.972496
LMNB1	Peripheral blood	GSE66795	0.0451	0.0783786		SPAG8	Parotid tissue	GSE40611	0.0384	0.971704
HSPA13	Peripheral blood	GSE66795	0.0115	0.0782165		PSTPIP2	Parotid tissue	GSE40611	0.0274	0.971408
VWA7	Peripheral blood	GSE66795	0.0487	0.0781826		SCARA3	Parotid tissue	GSE40611	0.0235	0.970651
SUMO4	Peripheral blood	GSE66795	0.0237	0.0781466		LCORL	Parotid tissue	GSE40611	0.0286	0.968709
GGCT	Peripheral blood	GSE66795	0.0179	0.0779722		GXYLT1	Parotid tissue	GSE40611	0.0484	0.96672
KLHDC7B	Peripheral blood	GSE66795	0.000387	0.0778598		EIF2AK2	Parotid tissue	GSE40611	0.0035	0.966362
HYAL2	Peripheral blood	GSE66795	0.00137	0.0777614		ZDHHC20	Parotid tissue	GSE40611	0.0386	0.965983
SLC10A7	Peripheral blood	GSE66795	0.021	0.0776502		SMAP2	Parotid tissue	GSE40611	0.0272	0.964844
SLC13A3	Peripheral blood	GSE66795	0.0244	0.0774302		SKA2	Parotid tissue	GSE40611	0.0209	0.963535
HIST1H2BH	Peripheral blood	GSE66795	0.0388	0.0771076		SNORD50B///SNORD50A	Parotid tissue	GSE40611	0.0289	0.961676
CHEK1	Peripheral blood	GSE66795	0.000746	0.0770754		ADAM19	Parotid tissue	GSE40611	0.0361	0.960987
NAPG	Peripheral blood	GSE66795	0.0183	0.0768941		GNLY	Parotid tissue	GSE40611	0.0245	0.960327
RCAN2	Peripheral blood	GSE66795	0.0363	0.0768063		FAP	Parotid tissue	GSE40611	0.0207	0.96022
CSTF3	Peripheral blood	GSE66795	0.0248	0.0767997		PNN	Parotid tissue	GSE40611	0.0286	0.959839
AURKB	Peripheral blood	GSE66795	0.0299	0.0767558		CLP1	Parotid tissue	GSE40611	0.0304	0.959583
HIST1H4D	Peripheral blood	GSE66795	0.00683	0.0765268		ZNF680	Parotid tissue	GSE40611	0.0125	0.958891
VAMP1	Peripheral blood	GSE66795	0.00763	0.0764882		ACAP2	Parotid tissue	GSE40611	0.0421	0.958647
CHRNB1	Peripheral blood	GSE66795	0.027	0.0763708		PREP	Parotid tissue	GSE40611	0.0437	0.957487
HMMR	Peripheral blood	GSE66795	0.0133	0.0759305		OSBPL10	Parotid tissue	GSE40611	0.0273	0.956972
SCO1	Peripheral blood	GSE66795	0.0219	0.0759178		FLVCR1	Parotid tissue	GSE40611	0.00931	0.956577
RAMP2-AS1	Peripheral blood	GSE66795	0.00727	0.0758943		MFSD14B	Parotid tissue	GSE40611	0.0389	0.955061
LPIN2	Peripheral blood	GSE66795	0.0397	0.0756876		KRT6A	Parotid tissue	GSE40611	0.0451	0.954518
KCMF1	Peripheral blood	GSE66795	0.0497	0.0756278		JADE2	Parotid tissue	GSE40611	0.0199	0.954373
ERAP2	Peripheral blood	GSE66795	0.012	0.0755135		DIDO1	Parotid tissue	GSE40611	0.00384	0.954284
GIN1	Peripheral blood	GSE66795	0.0402	0.0754608		FEN1	Parotid tissue	GSE40611	0.0201	0.952369
MT1H	Peripheral blood	GSE66795	0.0245	0.0754231		RHNO1	Parotid tissue	GSE40611	0.0134	0.950484
EVI2A	Peripheral blood	GSE66795	0.0266	0.0754029		ZNF519	Parotid tissue	GSE40611	0.0396	0.950433
MCHR2	Peripheral blood	GSE66795	0.0496	0.0753296		CKS1B	Parotid tissue	GSE40611	0.0254	0.949347
CXorf23	Peripheral blood	GSE66795	0.0389	0.0752301		MIR146A	Parotid tissue	GSE40611	0.00935	0.948961
BCAS2	Peripheral blood	GSE66795	0.018	0.0751801		ERI1	Parotid tissue	GSE40611	0.0147	0.9486
SNX19	Peripheral blood	GSE66795	0.0406	0.0751005		NR5A2	Parotid tissue	GSE40611	0.0207	0.948362
BTBD1	Peripheral blood	GSE66795	0.0363	0.075012		RAB33A	Parotid tissue	GSE40611	0.0403	0.946165
FAM86B1	Peripheral blood	GSE66795	0.0225	0.0749945		NF1	Parotid tissue	GSE40611	0.0461	0.946064
PYROXD1	Peripheral blood	GSE66795	0.00847	0.0749847		METTL21A	Parotid tissue	GSE40611	0.0254	0.945522
DNAJC1	Peripheral blood	GSE66795	0.0196	0.0749616		DENND5B	Parotid tissue	GSE40611	0.0162	0.945348
BRWD1	Peripheral blood	GSE66795	0.00203	0.0749462		IFNGR1	Parotid tissue	GSE40611	0.0337	0.944761
DCLK3	Peripheral blood	GSE66795	0.0109	0.0748366		CCNYL1	Parotid tissue	GSE40611	0.0187	0.943751
GTF3C4	Peripheral blood	GSE66795	0.01	0.0747835		PSIP1	Parotid tissue	GSE40611	0.0391	0.942771
SPSB1	Peripheral blood	GSE66795	0.0138	0.0746664		ARMT1	Parotid tissue	GSE40611	0.0109	0.942707
LOC146880	Peripheral blood	GSE66795	0.0174	0.0745689		RPA3	Parotid tissue	GSE40611	0.0241	0.942403
LOC388242	Peripheral blood	GSE66795	0.00465	0.0743237		SEL1L3	Parotid tissue	GSE40611	0.0341	0.942073
RPS24	Peripheral blood	GSE66795	0.0128	0.0740042		YWHAB	Parotid tissue	GSE40611	0.036	0.941629
PI4K2B	Peripheral blood	GSE66795	0.00212	0.0735071		TIMP3	Parotid tissue	GSE40611	0.0326	0.941589
FABP5	Peripheral blood	GSE66795	0.00499	0.0734819		TMED5	Parotid tissue	GSE40611	0.0297	0.939626
WIPF2	Peripheral blood	GSE66795	0.00261	0.0734458		CD79B	Parotid tissue	GSE40611	0.0454	0.939482
PDZD11	Peripheral blood	GSE66795	0.0164	0.0734003		BCAP29	Parotid tissue	GSE40611	0.0247	0.939432
CPO	Peripheral blood	GSE66795	0.0014	0.0733451		MAST3	Parotid tissue	GSE40611	0.0396	0.938534
LNPEP	Peripheral blood	GSE66795	0.0184	0.0732707		DLAT	Parotid tissue	GSE40611	0.0226	0.938436
CMC1	Peripheral blood	GSE66795	0.0283	0.0731016		ZNF280C	Parotid tissue	GSE40611	0.0228	0.938224
REEP4	Peripheral blood	GSE66795	0.0396	0.0729358		FAM117B	Parotid tissue	GSE40611	0.0252	0.938205
CD274	Peripheral blood	GSE66795	0.00889	0.0729211		LST1	Parotid tissue	GSE40611	0.033	0.937772
MOSPD1	Peripheral blood	GSE66795	0.0166	0.0729029		YTHDC1	Parotid tissue	GSE40611	0.0197	0.936048
VEGFC	Peripheral blood	GSE66795	0.000616	0.0726607		TMEM33	Parotid tissue	GSE40611	0.0167	0.935177
TRMT6	Peripheral blood	GSE66795	0.0287	0.0725698		PPID	Parotid tissue	GSE40611	0.0102	0.934218
CHD6	Peripheral blood	GSE66795	0.0298	0.0724093		YWHAZ	Parotid tissue	GSE40611	0.0143	0.931683
C16orf87	Peripheral blood	GSE66795	0.0239	0.0723494		TAF5	Parotid tissue	GSE40611	0.0258	0.931373
KANSL1L	Peripheral blood	GSE66795	0.0104	0.0722682		KCNJ8	Parotid tissue	GSE40611	0.0328	0.930797
ELL3	Peripheral blood	GSE66795	0.0331	0.0721507		SPAG9	Parotid tissue	GSE40611	0.0378	0.929678
CDK1	Peripheral blood	GSE66795	0.0149	0.0721474		DAPP1	Parotid tissue	GSE40611	0.0391	0.929598
MIR642A	Peripheral blood	GSE66795	0.0163	0.0720749		NBPF20	Parotid tissue	GSE40611	0.00393	0.928824
CEPT1	Peripheral blood	GSE66795	0.0423	0.0720046		CFAP97	Parotid tissue	GSE40611	0.036	0.927514
SERPINB7	Peripheral blood	GSE66795	0.028	0.0719868		XRCC4	Parotid tissue	GSE40611	0.0321	0.927028
LUC7L	Peripheral blood	GSE66795	0.0482	0.071883		SPATA9	Parotid tissue	GSE40611	0.048	0.92691
CRCP	Peripheral blood	GSE66795	0.00389	0.071789		IPO11-LRRC70///IPO11	Parotid tissue	GSE40611	0.0465	0.923791
APTX	Peripheral blood	GSE66795	0.03	0.0717795		NT5DC1	Parotid tissue	GSE40611	0.0173	0.922368
SNORA41	Peripheral blood	GSE66795	0.0183	0.0717613		ADAM12	Parotid tissue	GSE40611	0.0335	0.921508
KRTAP10-11	Peripheral blood	GSE66795	0.0211	0.0715586		HAVCR2	Parotid tissue	GSE40611	0.0264	0.921309
C17orf58	Peripheral blood	GSE66795	0.0408	0.0715218		IGF1	Parotid tissue	GSE40611	0.0015	0.921285
FSTL3	Peripheral blood	GSE66795	0.023	0.07152		EMCN	Parotid tissue	GSE40611	0.0497	0.919359
FAM120AOS	Peripheral blood	GSE66795	0.0353	0.0713391		GRK5	Parotid tissue	GSE40611	0.0143	0.917783
NOTCH4	Peripheral blood	GSE66795	0.0158	0.0712873		RAB2A	Parotid tissue	GSE40611	0.0332	0.91696
SDHAP1	Peripheral blood	GSE66795	0.0288	0.0711415		CREB1	Parotid tissue	GSE40611	0.0126	0.916929
MRAS	Peripheral blood	GSE66795	0.00905	0.0707628		PSPC1	Parotid tissue	GSE40611	0.0314	0.916159
RGPD1	Peripheral blood	GSE66795	0.0209	0.0706159		ZCCHC10	Parotid tissue	GSE40611	0.00565	0.914368
BRCA1	Peripheral blood	GSE66795	0.0171	0.0706125		FNBP1	Parotid tissue	GSE40611	0.00887	0.912005
RBM45	Peripheral blood	GSE66795	0.0265	0.0704435		COL6A3	Parotid tissue	GSE40611	0.0441	0.911165
ZNF761	Peripheral blood	GSE66795	0.00734	0.0703527		PPM1A	Parotid tissue	GSE40611	0.0292	0.910601
SAMD8	Peripheral blood	GSE66795	0.0129	0.0703117		ADK	Parotid tissue	GSE40611	0.0279	0.910546
GPR155	Peripheral blood	GSE66795	0.0387	0.0700581		XRN2	Parotid tissue	GSE40611	0.0426	0.909744
MRPL42P5	Peripheral blood	GSE66795	0.0282	0.0700162		OPN3	Parotid tissue	GSE40611	0.0174	0.907956
CENPA	Peripheral blood	GSE66795	0.000203	0.0700144		MREG	Parotid tissue	GSE40611	0.021	0.906864
GALK2	Peripheral blood	GSE66795	0.00394	0.0698147		NGDN	Parotid tissue	GSE40611	0.0253	0.906862
UBE2T	Peripheral blood	GSE66795	0.0333	0.0696799		LNPK	Parotid tissue	GSE40611	0.00896	0.904771
RAPH1	Peripheral blood	GSE66795	0.00365	0.069563		NUFIP2	Parotid tissue	GSE40611	0.0206	0.902956
KIF23	Peripheral blood	GSE66795	0.00584	0.0695566		UBXN8	Parotid tissue	GSE40611	0.00662	0.902802
LOC401554	Peripheral blood	GSE66795	0.0321	0.069288		DHFR	Parotid tissue	GSE40611	0.0145	0.902699
DSN1	Peripheral blood	GSE66795	0.0184	0.0688571		EXOSC3	Parotid tissue	GSE40611	0.0427	0.902517
TROVE2	Peripheral blood	GSE66795	0.0421	0.0688523		SP100	Parotid tissue	GSE40611	0.0365	0.90163
RRNAD1	Peripheral blood	GSE66795	0.022	0.0686012		ZNF490	Parotid tissue	GSE40611	0.0287	0.898546
CACNA1A	Peripheral blood	GSE66795	0.0163	0.0685062		PAK2	Parotid tissue	GSE40611	0.0364	0.898382
SLC16A12	Peripheral blood	GSE66795	0.0186	0.068403		HELQ	Parotid tissue	GSE40611	0.0108	0.897515
SNX5	Peripheral blood	GSE66795	0.0368	0.0683867		LINC01116	Parotid tissue	GSE40611	0.0285	0.896962
C4orf3	Peripheral blood	GSE66795	0.000248	0.0681777		NHSL2	Parotid tissue	GSE40611	0.0341	0.89598
C21orf91	Peripheral blood	GSE66795	0.019	0.0680854		VCPIP1	Parotid tissue	GSE40611	0.0114	0.895724
DYNAP	Peripheral blood	GSE66795	0.0275	0.0679903		SUB1	Parotid tissue	GSE40611	0.0182	0.895666
HJURP	Peripheral blood	GSE66795	0.00349	0.0678511		OBFC1	Parotid tissue	GSE40611	0.0134	0.895353
CDT1	Peripheral blood	GSE66795	0.0398	0.0677908		PPP1R3C	Parotid tissue	GSE40611	0.0134	0.894686
TTLL11	Peripheral blood	GSE66795	0.0457	0.0677008		RLIM	Parotid tissue	GSE40611	0.0465	0.892894
DNAJC28	Peripheral blood	GSE66795	0.0387	0.0676008		MGAT2	Parotid tissue	GSE40611	0.0449	0.891404
FMNL2	Peripheral blood	GSE66795	0.0126	0.0675216		GCNT1	Parotid tissue	GSE40611	0.0312	0.891244
TRAF4	Peripheral blood	GSE66795	0.0102	0.0674861		NMI	Parotid tissue	GSE40611	0.029	0.889818
GTF2H2	Peripheral blood	GSE66795	0.00995	0.0674062		ENY2	Parotid tissue	GSE40611	0.0377	0.88929
FAM156A	Peripheral blood	GSE66795	0.0469	0.067364		PHLDA1	Parotid tissue	GSE40611	0.0101	0.889055
PEX13	Peripheral blood	GSE66795	0.0231	0.0673423		ZNF879	Parotid tissue	GSE40611	0.0252	0.889032
SLC9A9	Peripheral blood	GSE66795	0.0408	0.0669834		SPX	Parotid tissue	GSE40611	0.0473	0.88873
ERLIN2	Peripheral blood	GSE66795	0.0121	0.06695		RAB23	Parotid tissue	GSE40611	0.035	0.888526
IL15RA	Peripheral blood	GSE66795	0.0188	0.066815		BTN2A2	Parotid tissue	GSE40611	0.0243	0.885721
FOXR1	Peripheral blood	GSE66795	0.0323	0.0665943		ZNF585A	Parotid tissue	GSE40611	0.0242	0.885626
SPTLC1	Peripheral blood	GSE66795	0.0202	0.0665492		FBXO45	Parotid tissue	GSE40611	0.0244	0.884423
MLH1	Peripheral blood	GSE66795	0.0469	0.0663969		PCGF5	Parotid tissue	GSE40611	0.038	0.884071
UBXN7	Peripheral blood	GSE66795	0.000617	0.0661556		LOC100505564	Parotid tissue	GSE40611	0.0281	0.883124
RMND1	Peripheral blood	GSE66795	0.01	0.0660308		DDX21	Parotid tissue	GSE40611	0.026	0.882543
KIF27	Peripheral blood	GSE66795	0.00566	0.0660243		CEP76	Parotid tissue	GSE40611	0.0277	0.881683
NHLRC2	Peripheral blood	GSE66795	0.0339	0.0658342		SPARCL1	Parotid tissue	GSE40611	0.0431	0.881599
SLIT3	Peripheral blood	GSE66795	0.0139	0.065823		CASP10	Parotid tissue	GSE40611	0.0132	0.880552
HORMAD1	Peripheral blood	GSE66795	0.00142	0.0657729		ZNF207	Parotid tissue	GSE40611	0.0186	0.879978
ZNF830	Peripheral blood	GSE66795	0.0357	0.0656157		LOC100996419	Parotid tissue	GSE40611	0.0411	0.878383
FBLL1	Peripheral blood	GSE66795	0.00691	0.0654126		GTF2E1	Parotid tissue	GSE40611	0.0237	0.877716
C1QL2	Peripheral blood	GSE66795	0.0146	0.0652148		ARL6IP6	Parotid tissue	GSE40611	0.0204	0.87625
MIER2	Peripheral blood	GSE66795	0.0493	0.0651734		TSC22D2	Parotid tissue	GSE40611	0.026	0.875065
TSC22D1	Peripheral blood	GSE66795	0.0131	0.0650196		DENND1C	Parotid tissue	GSE40611	0.0288	0.874387
TPX2	Peripheral blood	GSE66795	0.0144	0.0643063		CNST	Parotid tissue	GSE40611	0.0499	0.874367
MSR1	Peripheral blood	GSE66795	0.0259	0.0642697		CDK19	Parotid tissue	GSE40611	0.0265	0.874286
MRGPRX4	Peripheral blood	GSE66795	0.000547	0.0642692		CEP170P1///CEP170	Parotid tissue	GSE40611	0.0375	0.874161
AKR1C2	Peripheral blood	GSE66795	0.000666	0.0642448		RAB27A	Parotid tissue	GSE40611	0.0166	0.872151
SLC6A2	Peripheral blood	GSE66795	0.00261	0.0641972		SRSF1	Parotid tissue	GSE40611	0.0282	0.871504
DTL	Peripheral blood	GSE66795	0.00739	0.0640942		SLC33A1	Parotid tissue	GSE40611	0.0437	0.871013
ZNF304	Peripheral blood	GSE66795	0.0475	0.064071		RIF1	Parotid tissue	GSE40611	0.0156	0.87076
RPA4	Peripheral blood	GSE66795	0.0228	0.0640611		SYNJ1	Parotid tissue	GSE40611	0.0248	0.868713
UBE2D1	Peripheral blood	GSE66795	0.00021	0.0640003		DHX36	Parotid tissue	GSE40611	0.0271	0.867692
CCNA1	Peripheral blood	GSE66795	0.0145	0.0639896		MYCBP2	Parotid tissue	GSE40611	0.0389	0.863537
CRHR2	Peripheral blood	GSE66795	0.0161	0.063976		VTI1A	Parotid tissue	GSE40611	0.031	0.862586
NME7	Peripheral blood	GSE66795	0.038	0.0639479		TXNDC9	Parotid tissue	GSE40611	0.0179	0.861321
CASQ1	Peripheral blood	GSE66795	0.00246	0.0639019		TMEM163	Parotid tissue	GSE40611	0.0469	0.8612
NEBL	Peripheral blood	GSE66795	0.00354	0.0638619		HEATR1	Parotid tissue	GSE40611	0.0484	0.860841
ARHGAP25	Peripheral blood	GSE66795	0.0391	0.0637783		LCP1	Parotid tissue	GSE40611	0.00622	0.859298
CEP55	Peripheral blood	GSE66795	0.04	0.0635604		SS18	Parotid tissue	GSE40611	0.0305	0.858329
LILRB3	Peripheral blood	GSE66795	0.0485	0.0635307		MTM1	Parotid tissue	GSE40611	0.0466	0.858096
PPP2R1B	Peripheral blood	GSE66795	0.0284	0.0634933		UBR5-AS1	Parotid tissue	GSE40611	0.0242	0.857913
GPRASP2	Peripheral blood	GSE66795	0.000969	0.0634715		SLC2A3	Parotid tissue	GSE40611	0.0457	0.857316
CCNJ	Peripheral blood	GSE66795	0.0134	0.0634663		SNRPE	Parotid tissue	GSE40611	0.025	0.856761
KIF11	Peripheral blood	GSE66795	0.0244	0.0634299		HIPK1	Parotid tissue	GSE40611	0.0152	0.856686
RIBC2	Peripheral blood	GSE66795	0.000519	0.0634001		MTO1	Parotid tissue	GSE40611	0.00407	0.854508
ADCY10	Peripheral blood	GSE66795	0.0459	0.0632866		RP2	Parotid tissue	GSE40611	0.0419	0.853747
KNSTRN	Peripheral blood	GSE66795	0.0314	0.0632179		KIF18B	Parotid tissue	GSE40611	0.0326	0.853477
HYLS1	Peripheral blood	GSE66795	0.04	0.0631095		ZNF391	Parotid tissue	GSE40611	0.0208	0.853009
MED7	Peripheral blood	GSE66795	0.0396	0.0630836		AMMECR1	Parotid tissue	GSE40611	0.0295	0.85266
TFCP2L1	Peripheral blood	GSE66795	0.00118	0.0629852		NTN4	Parotid tissue	GSE40611	0.0415	0.851599
UTP20	Peripheral blood	GSE66795	0.00304	0.0627703		SLC25A15	Parotid tissue	GSE40611	0.049	0.851462
CLEC4M	Peripheral blood	GSE66795	0.00946	0.0627363		MX2	Parotid tissue	GSE40611	0.0398	0.851353
RBMS2	Peripheral blood	GSE66795	0.047	0.0625357		UBE2C	Parotid tissue	GSE40611	0.0465	0.851035
LCE1E	Peripheral blood	GSE66795	0.017	0.0625269		SULF1	Parotid tissue	GSE40611	0.0246	0.847703
PROP1	Peripheral blood	GSE66795	0.0267	0.0625043		KDM6A	Parotid tissue	GSE40611	0.0177	0.847516
COA6	Peripheral blood	GSE66795	0.0157	0.0624828		ASTE1	Parotid tissue	GSE40611	0.0438	0.847007
ATP1B1	Peripheral blood	GSE66795	0.046	0.0624555		GJA4	Parotid tissue	GSE40611	0.0422	0.844867
CNIH2	Peripheral blood	GSE66795	0.0331	0.0623377		CCNE2	Parotid tissue	GSE40611	0.0375	0.843557
KLC4	Peripheral blood	GSE66795	0.00403	0.0621451		FOXF1	Parotid tissue	GSE40611	0.0346	0.842436
ZWINT	Peripheral blood	GSE66795	0.0102	0.0621384		MYD88	Parotid tissue	GSE40611	0.037	0.841977
AKR1A1	Peripheral blood	GSE66795	0.0058	0.0619472		NECTIN3	Parotid tissue	GSE40611	0.0357	0.841145
RUFY4	Peripheral blood	GSE66795	0.00423	0.0618453		SLC25A24	Parotid tissue	GSE40611	0.0307	0.840898
SNORD56B	Peripheral blood	GSE66795	0.0041	0.0617298		LYRM7	Parotid tissue	GSE40611	0.0208	0.840027
LZIC	Peripheral blood	GSE66795	0.0253	0.0616598		YEATS4	Parotid tissue	GSE40611	0.0399	0.839805
BCKDHB	Peripheral blood	GSE66795	0.0144	0.061394		SH3KBP1	Parotid tissue	GSE40611	0.0208	0.839253
LOC101927248	Peripheral blood	GSE66795	0.0326	0.0612931		ZWINT	Parotid tissue	GSE40611	0.0163	0.836708
AATBC	Peripheral blood	GSE66795	0.0206	0.0611539		ZNF430	Parotid tissue	GSE40611	0.0475	0.836057
EGR2	Peripheral blood	GSE66795	0.0174	0.0610655		ADGRL4	Parotid tissue	GSE40611	0.0366	0.835957
STK32C	Peripheral blood	GSE66795	0.0385	0.0610437		METTL4	Parotid tissue	GSE40611	0.0404	0.835517
TMEM244	Peripheral blood	GSE66795	0.0188	0.0609695		MIEF1	Parotid tissue	GSE40611	0.0275	0.834348
LIN7C	Peripheral blood	GSE66795	0.0388	0.0609271		SIMC1	Parotid tissue	GSE40611	0.0119	0.831994
RABL3	Peripheral blood	GSE66795	0.034	0.0608712		RNF168	Parotid tissue	GSE40611	0.0396	0.829087
CDY1B	Peripheral blood	GSE66795	0.00543	0.0606569		LOC101929072///LOC285835	Parotid tissue	GSE40611	0.0476	0.824092
RBBP6	Peripheral blood	GSE66795	0.0395	0.0605912		USP31	Parotid tissue	GSE40611	0.0344	0.823201
MYBPC1	Peripheral blood	GSE66795	0.0119	0.0602455		COL5A2	Parotid tissue	GSE40611	0.0412	0.82253
MAGEB1	Peripheral blood	GSE66795	0.0245	0.0601939		VAMP3	Parotid tissue	GSE40611	0.0321	0.822389
MIR34A	Peripheral blood	GSE66795	0.0035	0.0600887		ARNTL	Parotid tissue	GSE40611	0.0396	0.821004
NEK2	Peripheral blood	GSE66795	0.0253	0.0600352		C12orf29	Parotid tissue	GSE40611	0.0439	0.820166
TARM1	Peripheral blood	GSE66795	0.0443	0.0600013		ELOVL6	Parotid tissue	GSE40611	0.0284	0.819939
ZNF735	Peripheral blood	GSE66795	0.0278	0.0599829		TMEM248	Parotid tissue	GSE40611	0.0172	0.819528
HNRNPA3P1	Peripheral blood	GSE66795	0.0304	0.0598792		CDYL	Parotid tissue	GSE40611	0.0164	0.819372
SMC2	Peripheral blood	GSE66795	0.0125	0.0598398		ZNF85	Parotid tissue	GSE40611	0.0465	0.819238
MOXD1	Peripheral blood	GSE66795	0.0335	0.0597784		GNAI3	Parotid tissue	GSE40611	0.027	0.818748
HGF	Peripheral blood	GSE66795	0.0137	0.0594901		RIT1	Parotid tissue	GSE40611	0.0499	0.817963
PPIG	Peripheral blood	GSE66795	0.0159	0.0593831		NCOA3	Parotid tissue	GSE40611	0.0489	0.817744
CDKN2B	Peripheral blood	GSE66795	0.0124	0.059381		THAP5	Parotid tissue	GSE40611	0.0113	0.817032
GPD2	Peripheral blood	GSE66795	0.0247	0.0591768		ARAP2	Parotid tissue	GSE40611	0.0339	0.816988
KREMEN2	Peripheral blood	GSE66795	0.02	0.0591499		PARP1	Parotid tissue	GSE40611	0.0141	0.816478
C6orf203	Peripheral blood	GSE66795	0.0301	0.0591152		GPATCH2L	Parotid tissue	GSE40611	0.0354	0.815013
FBXO22	Peripheral blood	GSE66795	0.046	0.0590604		LLPH	Parotid tissue	GSE40611	0.0321	0.813714
MUC6	Peripheral blood	GSE66795	0.0197	0.0589597		MAML2	Parotid tissue	GSE40611	0.0355	0.81236
ZNF81	Peripheral blood	GSE66795	0.0116	0.0589254		FMO1	Parotid tissue	GSE40611	0.0256	0.811933
SERPINE3	Peripheral blood	GSE66795	0.0394	0.0588851		HEY2	Parotid tissue	GSE40611	0.0291	0.810076
CCDC93	Peripheral blood	GSE66795	0.00858	0.0588061		ARSJ	Parotid tissue	GSE40611	0.0493	0.808377
SLC1A6	Peripheral blood	GSE66795	0.00104	0.0587249		METTL15	Parotid tissue	GSE40611	0.0495	0.808223
IL4I1	Peripheral blood	GSE66795	0.0347	0.0585885		SCAF11	Parotid tissue	GSE40611	0.0155	0.807699
ZNF766	Peripheral blood	GSE66795	0.0498	0.058508		PTP4A2	Parotid tissue	GSE40611	0.0387	0.806915
P2RY6	Peripheral blood	GSE66795	0.0411	0.0581985		RASSF5	Parotid tissue	GSE40611	0.0496	0.806839
C1QTNF6	Peripheral blood	GSE66795	0.0194	0.0580881		SNRK	Parotid tissue	GSE40611	0.0303	0.806651
CALN1	Peripheral blood	GSE66795	0.026	0.0579498		ECHDC1	Parotid tissue	GSE40611	0.0161	0.806636
MAB21L2	Peripheral blood	GSE66795	0.0022	0.0579304		CXorf38	Parotid tissue	GSE40611	0.0457	0.805093
KBTBD13	Peripheral blood	GSE66795	0.00372	0.0578817		GALNT1	Parotid tissue	GSE40611	0.0462	0.802019
MCM4	Peripheral blood	GSE66795	0.0321	0.0576556		LOC283357	Parotid tissue	GSE40611	0.0286	0.802001
NCKAP5	Peripheral blood	GSE66795	0.0026	0.0575823		RHBDD1	Parotid tissue	GSE40611	0.048	0.801629
PAXIP1-AS2	Peripheral blood	GSE66795	0.00488	0.0574815		ATF6	Parotid tissue	GSE40611	0.0135	0.80097
PMAIP1	Peripheral blood	GSE66795	0.00952	0.0574581		LRR1	Parotid tissue	GSE40611	0.022	0.799953
GPR21	Peripheral blood	GSE66795	0.0178	0.0572925		PPP1R3D	Parotid tissue	GSE40611	0.0145	0.798798
PAIP2B	Peripheral blood	GSE66795	0.0348	0.0572455		LRRC42	Parotid tissue	GSE40611	0.0334	0.798018
ASCC3	Peripheral blood	GSE66795	0.0212	0.0572223		PEX13	Parotid tissue	GSE40611	0.0448	0.797681
GAGE4	Peripheral blood	GSE66795	0.0132	0.0572089		TRIP4	Parotid tissue	GSE40611	0.0328	0.796628
GAK	Peripheral blood	GSE66795	0.0224	0.0570627		PEAK1	Parotid tissue	GSE40611	0.0415	0.795525
VWA5A	Peripheral blood	GSE66795	0.033	0.0570499		GM2A	Parotid tissue	GSE40611	0.0359	0.794536
NBPF10	Peripheral blood	GSE66795	0.0362	0.0569929		ABHD17B	Parotid tissue	GSE40611	0.0239	0.793283
NRG1	Peripheral blood	GSE66795	0.0113	0.0569402		SLC35A5	Parotid tissue	GSE40611	0.0186	0.792809
KLHL14	Peripheral blood	GSE66795	0.00949	0.0568277		TMEM209	Parotid tissue	GSE40611	0.0378	0.792699
NEUROD4	Peripheral blood	GSE66795	0.00331	0.0568012		LOC101930115///C16orf52///VWA3A	Parotid tissue	GSE40611	0.0252	0.789087
DPP10	Peripheral blood	GSE66795	0.00122	0.0567018		AGFG1	Parotid tissue	GSE40611	0.0457	0.788849
ASAP3	Peripheral blood	GSE66795	0.0269	0.056644		GAS2L3	Parotid tissue	GSE40611	0.0234	0.78795
SORCS3	Peripheral blood	GSE66795	0.00512	0.0565791		BAMBI	Parotid tissue	GSE40611	0.0317	0.785042
UPK3A	Peripheral blood	GSE66795	0.0397	0.0564272		DBF4	Parotid tissue	GSE40611	0.0293	0.784376
PGCP1	Peripheral blood	GSE66795	0.0107	0.0562885		CYP4V2	Parotid tissue	GSE40611	0.0456	0.784214
TM6SF2	Peripheral blood	GSE66795	0.0106	0.056202		SLC35G2	Parotid tissue	GSE40611	0.0439	0.782927
INTS6-AS1	Peripheral blood	GSE66795	0.0311	0.0561989		SMN2///SMN1	Parotid tissue	GSE40611	0.0338	0.780269
TP53TG3	Peripheral blood	GSE66795	0.00517	0.0561513		LEPROTL1	Parotid tissue	GSE40611	0.0239	0.779834
MMP23B	Peripheral blood	GSE66795	0.0482	0.0560108		AKIRIN2	Parotid tissue	GSE40611	0.02	0.779138
MIR942	Peripheral blood	GSE66795	0.00353	0.0559617		MTMR4	Parotid tissue	GSE40611	0.011	0.776917
FBXO4	Peripheral blood	GSE66795	0.0462	0.0558874		VAV3	Parotid tissue	GSE40611	0.0203	0.774267
NR3C1	Peripheral blood	GSE66795	0.0203	0.0557702		PPP1R18	Parotid tissue	GSE40611	0.042	0.772602
AXL	Peripheral blood	GSE66795	0.0411	0.0556229		TRMT6	Parotid tissue	GSE40611	0.0466	0.770464
SPRY1	Peripheral blood	GSE66795	0.0396	0.0556143		CEP83	Parotid tissue	GSE40611	0.031	0.770234
CALHM1	Peripheral blood	GSE66795	0.00679	0.0556125		NFE2L3	Parotid tissue	GSE40611	0.0442	0.770116
C11orf71	Peripheral blood	GSE66795	0.0228	0.0555649		YAF2	Parotid tissue	GSE40611	0.0376	0.769757
C12orf50	Peripheral blood	GSE66795	0.00352	0.0554147		FUT4	Parotid tissue	GSE40611	0.0451	0.766017
CORO2B	Peripheral blood	GSE66795	0.0117	0.05528		ZBTB1	Parotid tissue	GSE40611	0.0237	0.765046
TM4SF18	Peripheral blood	GSE66795	0.00473	0.0552604		SLC7A6	Parotid tissue	GSE40611	0.034	0.760398
XGY2	Peripheral blood	GSE66795	0.00356	0.0550201		MTFR1	Parotid tissue	GSE40611	0.0471	0.760311
PANX1	Peripheral blood	GSE66795	0.0457	0.0549187		NUDCD1	Parotid tissue	GSE40611	0.0343	0.759127
GOLGA6A	Peripheral blood	GSE66795	0.0193	0.054632		OSMR	Parotid tissue	GSE40611	0.0308	0.758855
HFM1	Peripheral blood	GSE66795	0.00492	0.0544845		ANKRD36BP2	Parotid tissue	GSE40611	0.0396	0.757502
FAM171A2	Peripheral blood	GSE66795	0.0293	0.0544479		AKIRIN1	Parotid tissue	GSE40611	0.046	0.756271
BCL2L15	Peripheral blood	GSE66795	0.00176	0.0542006		PGGT1B	Parotid tissue	GSE40611	0.0447	0.753913
TMEM200A	Peripheral blood	GSE66795	0.0403	0.0541753		CASK	Parotid tissue	GSE40611	0.0184	0.750385
MIR96	Peripheral blood	GSE66795	0.0271	0.0540867		HIST2H2BE	Parotid tissue	GSE40611	0.0476	0.746135
ZBTB34	Peripheral blood	GSE66795	0.00979	0.0539613		CTDSPL2	Parotid tissue	GSE40611	0.0424	0.744706
UGP2	Peripheral blood	GSE66795	0.00599	0.053831		ISY1	Parotid tissue	GSE40611	0.0478	0.743831
PAX2	Peripheral blood	GSE66795	0.00512	0.0535943		MERTK	Parotid tissue	GSE40611	0.0422	0.740241
SASS6	Peripheral blood	GSE66795	0.0423	0.0534871		WAS	Parotid tissue	GSE40611	0.0145	0.739396
SDCBP2	Peripheral blood	GSE66795	0.00304	0.0534796		UTP23	Parotid tissue	GSE40611	0.045	0.73794
OPA1	Peripheral blood	GSE66795	0.0206	0.0534203		GNL3	Parotid tissue	GSE40611	0.0449	0.73579
C11orf95	Peripheral blood	GSE66795	0.0182	0.0533857		MIA3	Parotid tissue	GSE40611	0.0443	0.735691
NLGN4X	Peripheral blood	GSE66795	0.0207	0.0533587		PIGB	Parotid tissue	GSE40611	0.0458	0.733124
RBBP8NL	Peripheral blood	GSE66795	0.0168	0.0532036		COLEC12	Parotid tissue	GSE40611	0.0394	0.731813
BCAR4	Peripheral blood	GSE66795	0.0239	0.0530494		SP4	Parotid tissue	GSE40611	0.0466	0.731387
DPRXP4	Peripheral blood	GSE66795	0.0207	0.0530388		MED23	Parotid tissue	GSE40611	0.0431	0.726679
PIRT	Peripheral blood	GSE66795	0.00234	0.053038		QTRT2	Parotid tissue	GSE40611	0.0194	0.724417
PTPN2	Peripheral blood	GSE66795	0.022	0.0529851		STOM	Parotid tissue	GSE40611	0.0485	0.718998
TIGIT	Peripheral blood	GSE66795	0.0384	0.0529587		GUF1	Parotid tissue	GSE40611	0.0432	0.718628
MYRF	Peripheral blood	GSE66795	0.00799	0.0528446		P2RX7	Parotid tissue	GSE40611	0.0286	0.716254
SNORD80	Peripheral blood	GSE66795	0.0238	0.0527836		PRPF40A	Parotid tissue	GSE40611	0.0129	0.715827
C17orf80	Peripheral blood	GSE66795	0.0428	0.0526907		CUL5	Parotid tissue	GSE40611	0.0209	0.714687
GPATCH2	Peripheral blood	GSE66795	0.0303	0.0526529		ARMC8	Parotid tissue	GSE40611	0.0302	0.711361
UNC80	Peripheral blood	GSE66795	0.0227	0.0525858		MINA	Parotid tissue	GSE40611	0.0436	0.710292
C14orf37	Peripheral blood	GSE66795	0.00486	0.0525407		EBF1	Parotid tissue	GSE40611	0.0233	0.710187
CKAP2L	Peripheral blood	GSE66795	0.00814	0.0523241		ASXL2	Parotid tissue	GSE40611	0.0359	0.709297
RTN4RL1	Peripheral blood	GSE66795	0.047	0.0522518		SLC35B4	Parotid tissue	GSE40611	0.0447	0.700158
CYP4F8	Peripheral blood	GSE66795	0.0259	0.0522019		DSN1	Parotid tissue	GSE40611	0.0389	0.690591
TPBGL	Peripheral blood	GSE66795	0.00338	0.0521489		RNF170	Parotid tissue	GSE40611	0.0496	0.690543
TCF19	Peripheral blood	GSE66795	0.0416	0.0520575		HNMT	Parotid tissue	GSE40611	0.0479	0.690463
RAB40A	Peripheral blood	GSE66795	0.0196	0.0519142		KRCC1	Parotid tissue	GSE40611	0.0441	0.688856
L3HYPDH	Peripheral blood	GSE66795	0.0371	0.0519056		ZNF625-ZNF20///ZNF20	Parotid tissue	GSE40611	0.0496	0.681965
MIR99B	Peripheral blood	GSE66795	0.00715	0.0517287		ACSL4	Parotid tissue	GSE40611	0.0438	0.67434
IL22	Peripheral blood	GSE66795	0.00656	0.0516611		SCARF1	Parotid tissue	GSE40611	0.0368	0.6679
ULBP1	Peripheral blood	GSE66795	0.0168	0.0516584		RCOR1	Parotid tissue	GSE40611	0.0338	0.667678
PITX1	Peripheral blood	GSE66795	0.0213	0.0515786		MAK16	Parotid tissue	GSE40611	0.0307	0.667163
GSTTP2	Peripheral blood	GSE66795	0.0184	0.0515513		ZNF567	Parotid tissue	GSE40611	0.0446	0.664849
IFI27L1	Peripheral blood	GSE66795	0.0438	0.051542		AIM1	Parotid tissue	GSE40611	0.0435	0.657104
PHLDA3	Peripheral blood	GSE66795	0.00722	0.0514821		ZBTB2	Parotid tissue	GSE40611	0.0482	0.644854
A2M	Peripheral blood	GSE66795	0.00541	0.0514484		BCL11A	Parotid tissue	GSE40611	0.0333	0.643893
MARK4	Peripheral blood	GSE66795	0.0316	0.0513711		SEC23IP	Parotid tissue	GSE40611	0.048	0.630635
AQP12B	Peripheral blood	GSE66795	0.00747	0.0513603		ZSCAN32	Parotid tissue	GSE40611	0.0444	0.591349
RDH8	Peripheral blood	GSE66795	0.0144	0.0512867		MAP4	Parotid tissue	GSE40611	0.049	-0.540629
AGFG1	Peripheral blood	GSE66795	0.0112	0.0512694		ACSS3	Parotid tissue	GSE40611	0.0356	-0.569852
MIR496	Peripheral blood	GSE66795	0.0161	0.0512452		TTLL12	Parotid tissue	GSE40611	0.0373	-0.621572
C16orf46	Peripheral blood	GSE66795	0.00397	0.0512037		SNAPC4	Parotid tissue	GSE40611	0.0363	-0.650362
COA4	Peripheral blood	GSE66795	0.0382	0.0510833		LOC102724112///PYM1	Parotid tissue	GSE40611	0.0348	-0.650554
FOXM1	Peripheral blood	GSE66795	0.04	0.0508416		LOC105373849	Parotid tissue	GSE40611	0.0415	-0.656003
BDNF	Peripheral blood	GSE66795	0.00511	0.0507816		CCDC71L	Parotid tissue	GSE40611	0.0493	-0.658135
RERG	Peripheral blood	GSE66795	0.00854	0.0507766		LOC100506990	Parotid tissue	GSE40611	0.0426	-0.662596
ACVR2B	Peripheral blood	GSE66795	0.0108	0.0507743		TP53BP1	Parotid tissue	GSE40611	0.0377	-0.66267
LCT	Peripheral blood	GSE66795	0.0259	0.0507727		SVIL-AS1///PTCHD3P1	Parotid tissue	GSE40611	0.0442	-0.663775
GPR45	Peripheral blood	GSE66795	0.0338	0.0507135		SPR	Parotid tissue	GSE40611	0.0401	-0.671823
ADAMTS20	Peripheral blood	GSE66795	0.0251	0.0506529		ARRB1	Parotid tissue	GSE40611	0.0355	-0.678218
MIR618	Peripheral blood	GSE66795	0.0113	0.0506401		TMEM87B	Parotid tissue	GSE40611	0.0376	-0.679514
TDGF1P3	Peripheral blood	GSE66795	0.0151	0.0505015		WDTC1	Parotid tissue	GSE40611	0.0346	-0.68058
EPB41L2	Peripheral blood	GSE66795	0.0151	0.0504914		MTERF4	Parotid tissue	GSE40611	0.0273	-0.68235
SPECC1	Peripheral blood	GSE66795	0.049	0.0502756		FAM20A	Parotid tissue	GSE40611	0.0348	-0.698904
SLC27A4	Peripheral blood	GSE66795	0.0401	0.0502734		RALGPS1	Parotid tissue	GSE40611	0.0469	-0.700574
MAN2A1	Peripheral blood	GSE66795	0.0165	0.0502443		COQ10A	Parotid tissue	GSE40611	0.0412	-0.700663
SUSD4	Peripheral blood	GSE66795	0.00229	0.0501083		TMPRSS3	Parotid tissue	GSE40611	0.0495	-0.701757
TRIM55	Peripheral blood	GSE66795	0.0466	0.0499949		FOXO6	Parotid tissue	GSE40611	0.0476	-0.703528
MAML1	Peripheral blood	GSE66795	0.00887	0.0497477		USP54	Parotid tissue	GSE40611	0.035	-0.704855
PPIL2	Peripheral blood	GSE66795	0.0261	0.0495507		MSL1	Parotid tissue	GSE40611	0.0465	-0.706804
SCRN3	Peripheral blood	GSE66795	0.0398	0.0494647		GORASP1	Parotid tissue	GSE40611	0.0351	-0.710337
SLC29A4	Peripheral blood	GSE66795	0.0172	0.0494559		SLC22A17	Parotid tissue	GSE40611	0.0457	-0.716006
F2	Peripheral blood	GSE66795	0.0329	0.0493877		UNC45A	Parotid tissue	GSE40611	0.0492	-0.716348
SNORD27	Peripheral blood	GSE66795	0.0374	0.0493848		TLCD2	Parotid tissue	GSE40611	0.0492	-0.7164
JAZF1-AS1	Peripheral blood	GSE66795	0.0447	0.0493677		LOXL4	Parotid tissue	GSE40611	0.0221	-0.718966
AMZ2	Peripheral blood	GSE66795	0.049	0.049291		SLC22A18	Parotid tissue	GSE40611	0.0494	-0.71907
WBP11	Peripheral blood	GSE66795	0.0421	0.0491668		FAM89B	Parotid tissue	GSE40611	0.0483	-0.720908
SNORA73A	Peripheral blood	GSE66795	0.013	0.0490723		CDK12	Parotid tissue	GSE40611	0.0464	-0.721279
LCMT1-AS1	Peripheral blood	GSE66795	0.0344	0.0488478		LOC101927137///KIAA1456	Parotid tissue	GSE40611	0.0465	-0.728966
SNORA1	Peripheral blood	GSE66795	0.0297	0.0488388		AMOTL2	Parotid tissue	GSE40611	0.0388	-0.730497
ALOX12P2	Peripheral blood	GSE66795	0.0141	0.0487706		ZBTB20	Parotid tissue	GSE40611	0.0461	-0.73095
MYCN	Peripheral blood	GSE66795	0.0207	0.048769		SLITRK5	Parotid tissue	GSE40611	0.0474	-0.731142
TRAF1	Peripheral blood	GSE66795	0.0231	0.0487407		RGL2	Parotid tissue	GSE40611	0.0258	-0.734156
NTAN1	Peripheral blood	GSE66795	0.00661	0.0486287		CSTF3	Parotid tissue	GSE40611	0.0258	-0.736262
NADK2	Peripheral blood	GSE66795	0.0252	0.0485032		CARM1	Parotid tissue	GSE40611	0.0417	-0.736495
TMEM38A	Peripheral blood	GSE66795	0.0449	0.0484958		SHFM1	Parotid tissue	GSE40611	0.0499	-0.737114
MYH15	Peripheral blood	GSE66795	0.014	0.0484246		FGFR1	Parotid tissue	GSE40611	0.0448	-0.737284
L1TD1	Peripheral blood	GSE66795	0.0178	0.0483898		FZD4	Parotid tissue	GSE40611	0.0475	-0.738989
PITX2	Peripheral blood	GSE66795	0.0108	0.0483153		LIMS2	Parotid tissue	GSE40611	0.0182	-0.739998
OR5M8	Peripheral blood	GSE66795	0.00321	0.0482985		CTC-338M12.4	Parotid tissue	GSE40611	0.0397	-0.740649
PCDH9	Peripheral blood	GSE66795	0.0175	0.0482322		RPUSD3	Parotid tissue	GSE40611	0.0233	-0.7424
DDX20	Peripheral blood	GSE66795	0.0227	0.0482089		FLJ45513	Parotid tissue	GSE40611	0.0476	-0.743078
SPINK9	Peripheral blood	GSE66795	0.0141	0.0480984		FBXO32	Parotid tissue	GSE40611	0.0498	-0.743669
SPATA33	Peripheral blood	GSE66795	0.0192	0.0480703		SRP72	Parotid tissue	GSE40611	0.0334	-0.746968
SFTA3	Peripheral blood	GSE66795	0.0109	0.0480504		NR2C2AP	Parotid tissue	GSE40611	0.0432	-0.748969
GAGE6	Peripheral blood	GSE66795	0.0442	0.0475454		MTDH	Parotid tissue	GSE40611	0.0453	-0.749894
KIAA1614	Peripheral blood	GSE66795	0.00385	0.0473869		CCNY	Parotid tissue	GSE40611	0.0368	-0.752532
COL25A1	Peripheral blood	GSE66795	0.00905	0.0473285		C5orf42	Parotid tissue	GSE40611	0.0416	-0.753612
SDR9C7	Peripheral blood	GSE66795	0.0146	0.0472747		DFNB59	Parotid tissue	GSE40611	0.0421	-0.753667
OPN1SW	Peripheral blood	GSE66795	0.0271	0.0471562		EFHC1	Parotid tissue	GSE40611	0.0197	-0.754054
SYDE1	Peripheral blood	GSE66795	0.0222	0.0471188		ZFAND3	Parotid tissue	GSE40611	0.0384	-0.754102
DUPD1	Peripheral blood	GSE66795	0.0289	0.0470748		OSBPL7	Parotid tissue	GSE40611	0.0383	-0.754132
MROH5	Peripheral blood	GSE66795	0.0206	0.0470612		KCNK5	Parotid tissue	GSE40611	0.023	-0.755395
MRRF	Peripheral blood	GSE66795	0.0312	0.0469552		ERP44	Parotid tissue	GSE40611	0.0242	-0.756048
RBMY1A1	Peripheral blood	GSE66795	0.0264	0.0469543		TCTN1	Parotid tissue	GSE40611	0.0499	-0.756622
GLB1L2	Peripheral blood	GSE66795	0.024	0.046853		WDR91	Parotid tissue	GSE40611	0.0228	-0.758236
THAP10	Peripheral blood	GSE66795	0.00793	0.0468412		SIRT5	Parotid tissue	GSE40611	0.0248	-0.758602
SPDYA	Peripheral blood	GSE66795	0.0133	0.0468305		AMPD2	Parotid tissue	GSE40611	0.0232	-0.759001
TBC1D28	Peripheral blood	GSE66795	0.0145	0.0467856		SMARCA1	Parotid tissue	GSE40611	0.047	-0.759583
ERI1	Peripheral blood	GSE66795	0.0341	0.0467364		TCF20	Parotid tissue	GSE40611	0.0355	-0.761291
SCG5	Peripheral blood	GSE66795	0.0164	0.0467206		ZNF432	Parotid tissue	GSE40611	0.0238	-0.763659
NACAD	Peripheral blood	GSE66795	0.0171	0.0466898		HECTD2	Parotid tissue	GSE40611	0.0493	-0.765598
JPH2	Peripheral blood	GSE66795	0.0139	0.0466773		MED27	Parotid tissue	GSE40611	0.0236	-0.765938
DYX1C1	Peripheral blood	GSE66795	0.017	0.0465846		AKR7A3	Parotid tissue	GSE40611	0.0322	-0.768
DTNA	Peripheral blood	GSE66795	0.0489	0.0465806		TSEN15	Parotid tissue	GSE40611	0.0432	-0.768135
KAZN	Peripheral blood	GSE66795	0.0253	0.0465027		CSNK1D	Parotid tissue	GSE40611	0.0339	-0.770553
DNAAF5	Peripheral blood	GSE66795	0.04	0.0464343		MAST2	Parotid tissue	GSE40611	0.0179	-0.77135
MIR215	Peripheral blood	GSE66795	0.0434	0.0464335		METTL17	Parotid tissue	GSE40611	0.0424	-0.772255
SLC45A2	Peripheral blood	GSE66795	0.0204	0.046406		ATF7	Parotid tissue	GSE40611	0.0235	-0.772448
GGT8P	Peripheral blood	GSE66795	0.0419	0.0463719		ANKMY1	Parotid tissue	GSE40611	0.047	-0.773057
BAX	Peripheral blood	GSE66795	0.0435	0.046332		VGF	Parotid tissue	GSE40611	0.0413	-0.775296
LINC01139	Peripheral blood	GSE66795	0.0239	0.046274		SNX19	Parotid tissue	GSE40611	0.0492	-0.777983
CASC10	Peripheral blood	GSE66795	0.0362	0.0462666		RP9P	Parotid tissue	GSE40611	0.0386	-0.778201
ANKRD29	Peripheral blood	GSE66795	0.0276	0.0462509		PAWR	Parotid tissue	GSE40611	0.0357	-0.77827
CRYBB3	Peripheral blood	GSE66795	0.0125	0.0462227		GPR153	Parotid tissue	GSE40611	0.0419	-0.78128
CBLN2	Peripheral blood	GSE66795	0.0436	0.0460555		LAMC1	Parotid tissue	GSE40611	0.0297	-0.782021
ALDH4A1	Peripheral blood	GSE66795	0.0142	0.0460307		TMEM18	Parotid tissue	GSE40611	0.0384	-0.782243
UBAP1L	Peripheral blood	GSE66795	0.00946	0.0459486		LOC101929964///LINC01184	Parotid tissue	GSE40611	0.0139	-0.782365
TWIST2	Peripheral blood	GSE66795	0.0184	0.0459471		RAB6B	Parotid tissue	GSE40611	0.0349	-0.782577
IFNA13	Peripheral blood	GSE66795	0.0123	0.0458946		DDX31	Parotid tissue	GSE40611	0.0365	-0.782618
ZNF555	Peripheral blood	GSE66795	0.034	0.0458859		PRKAR1A	Parotid tissue	GSE40611	0.0314	-0.783455
SNORD5	Peripheral blood	GSE66795	0.0275	0.0458124		FAM101B	Parotid tissue	GSE40611	0.0451	-0.783518
ADORA1	Peripheral blood	GSE66795	0.0485	0.0457916		ENGASE	Parotid tissue	GSE40611	0.0419	-0.78389
SLC6A17	Peripheral blood	GSE66795	0.0205	0.0457825		LOC101929740///ZNF37A	Parotid tissue	GSE40611	0.0485	-0.784648
FOXB1	Peripheral blood	GSE66795	0.0198	0.0456833		C1orf168	Parotid tissue	GSE40611	0.046	-0.78501
FAM163A	Peripheral blood	GSE66795	0.00652	0.0456307		F2RL1	Parotid tissue	GSE40611	0.0326	-0.785637
COL23A1	Peripheral blood	GSE66795	0.0114	0.0455043		GRAMD3	Parotid tissue	GSE40611	0.0312	-0.785889
OR2W1	Peripheral blood	GSE66795	0.0192	0.0452905		RNF8	Parotid tissue	GSE40611	0.0425	-0.786282
SH3BGRL	Peripheral blood	GSE66795	0.0149	0.0452573		PAX8	Parotid tissue	GSE40611	0.0262	-0.786585
ANKRD18A	Peripheral blood	GSE66795	0.0197	0.0451845		ACTR3B	Parotid tissue	GSE40611	0.0435	-0.78678
CRMP1	Peripheral blood	GSE66795	0.0167	0.0450796		MPP2	Parotid tissue	GSE40611	0.0361	-0.786785
DEFB1	Peripheral blood	GSE66795	0.0252	0.0448908		CASP9	Parotid tissue	GSE40611	0.0166	-0.789893
HPR	Peripheral blood	GSE66795	0.0184	0.0448552		ACSM5	Parotid tissue	GSE40611	0.0328	-0.790448
TTC28	Peripheral blood	GSE66795	0.0275	0.0447231		LIMK2	Parotid tissue	GSE40611	0.0225	-0.793368
CD80	Peripheral blood	GSE66795	0.0495	0.0446734		VAT1	Parotid tissue	GSE40611	0.0246	-0.793434
MIR718	Peripheral blood	GSE66795	0.0241	0.044671		ZNF688	Parotid tissue	GSE40611	0.0434	-0.793801
SH2D4B	Peripheral blood	GSE66795	0.0274	0.0445201		LYPLA2	Parotid tissue	GSE40611	0.0403	-0.793935
KBTBD3	Peripheral blood	GSE66795	0.0362	0.0444682		CEBPZOS	Parotid tissue	GSE40611	0.013	-0.795721
GOLGA6C	Peripheral blood	GSE66795	0.0075	0.0444447		MUTYH	Parotid tissue	GSE40611	0.0486	-0.796352
ATXN7	Peripheral blood	GSE66795	0.0243	0.044368		RSG1	Parotid tissue	GSE40611	0.0358	-0.796689
OR5B3	Peripheral blood	GSE66795	0.0212	0.0442786		PLOD3	Parotid tissue	GSE40611	0.0454	-0.797238
CASC2	Peripheral blood	GSE66795	0.0147	0.0441059		BET1L	Parotid tissue	GSE40611	0.0478	-0.798443
TRPV4	Peripheral blood	GSE66795	0.024	0.0440755		FICD	Parotid tissue	GSE40611	0.0261	-0.799502
CES5AP1	Peripheral blood	GSE66795	0.0263	0.0440364		PINK1	Parotid tissue	GSE40611	0.0293	-0.80061
LGALS16	Peripheral blood	GSE66795	0.0377	0.0440306		SCRIB	Parotid tissue	GSE40611	0.0168	-0.801817
TBC1D26	Peripheral blood	GSE66795	0.0298	0.0439516		PTPRS	Parotid tissue	GSE40611	0.0368	-0.801984
PRR16	Peripheral blood	GSE66795	0.0331	0.0439456		ZNF638	Parotid tissue	GSE40611	0.0442	-0.805229
TADA2A	Peripheral blood	GSE66795	0.0149	0.0439197		RALGDS	Parotid tissue	GSE40611	0.0116	-0.805336
ALKBH1	Peripheral blood	GSE66795	0.0328	0.0439125		NUCKS1	Parotid tissue	GSE40611	0.0491	-0.806708
MLN	Peripheral blood	GSE66795	0.0126	0.0438763		COQ3	Parotid tissue	GSE40611	0.0456	-0.806733
ELK3	Peripheral blood	GSE66795	0.0391	0.0438407		KIF9	Parotid tissue	GSE40611	0.0385	-0.806925
TMTC1	Peripheral blood	GSE66795	0.038	0.0438052		SKI	Parotid tissue	GSE40611	0.0275	-0.807037
ATXN3L	Peripheral blood	GSE66795	0.0198	0.0437901		KANSL1	Parotid tissue	GSE40611	0.0438	-0.807689
PEG10	Peripheral blood	GSE66795	0.012	0.043726		IFFO2	Parotid tissue	GSE40611	0.0388	-0.807862
MIR18B	Peripheral blood	GSE66795	0.0357	0.0435702		GHDC	Parotid tissue	GSE40611	0.048	-0.807989
ATG4A	Peripheral blood	GSE66795	0.0421	0.0435477		TBC1D8	Parotid tissue	GSE40611	0.0485	-0.808087
XCL1	Peripheral blood	GSE66795	0.0139	0.04341		UQCC3	Parotid tissue	GSE40611	0.0186	-0.808198
PTPRD	Peripheral blood	GSE66795	0.0214	0.0433952		SIK2	Parotid tissue	GSE40611	0.0346	-0.808612
MIR1180	Peripheral blood	GSE66795	0.0211	0.0433629		CNKSR3	Parotid tissue	GSE40611	0.0334	-0.8125
ADAM12	Peripheral blood	GSE66795	0.021	0.0433462		OBSL1	Parotid tissue	GSE40611	0.0123	-0.813439
OR2A4	Peripheral blood	GSE66795	0.0409	0.0433448		CRCP	Parotid tissue	GSE40611	0.0496	-0.814002
ZNF658	Peripheral blood	GSE66795	0.0496	0.0433441		GAS1RR	Parotid tissue	GSE40611	0.0335	-0.815112
LGALS13	Peripheral blood	GSE66795	0.0285	0.0432624		E4F1	Parotid tissue	GSE40611	0.0497	-0.816374
FAM129B	Peripheral blood	GSE66795	0.0388	0.0431602		OVOL2	Parotid tissue	GSE40611	0.0432	-0.816608
KCNH1	Peripheral blood	GSE66795	0.00582	0.0430968		ACCS	Parotid tissue	GSE40611	0.0336	-0.81665
MIR921	Peripheral blood	GSE66795	0.0339	0.0430959		CCDC130	Parotid tissue	GSE40611	0.0406	-0.817806
FBXO45	Peripheral blood	GSE66795	0.044	0.0430511		RAB21	Parotid tissue	GSE40611	0.0233	-0.81833
TANK	Peripheral blood	GSE66795	0.0255	0.0430453		DEXI	Parotid tissue	GSE40611	0.0458	-0.818458
SGPP2	Peripheral blood	GSE66795	0.0448	0.0430206		FRY	Parotid tissue	GSE40611	0.0386	-0.818901
ACSM2B	Peripheral blood	GSE66795	0.0274	0.0430013		RCAN2	Parotid tissue	GSE40611	0.0123	-0.819691
KIFC1	Peripheral blood	GSE66795	0.0232	0.0429448		SRPRB	Parotid tissue	GSE40611	0.0201	-0.820009
TM4SF20	Peripheral blood	GSE66795	0.0112	0.0427553		UBE2D4	Parotid tissue	GSE40611	0.0179	-0.820151
CDCA2	Peripheral blood	GSE66795	0.0199	0.0427508		MT1E	Parotid tissue	GSE40611	0.0244	-0.820626
C6orf15	Peripheral blood	GSE66795	0.0454	0.0426945		ATXN1L	Parotid tissue	GSE40611	0.0421	-0.821296
FBXL4	Peripheral blood	GSE66795	0.0351	0.0426432		JADE1	Parotid tissue	GSE40611	0.0103	-0.821581
TEPP	Peripheral blood	GSE66795	0.0411	0.0425996		RAB27B	Parotid tissue	GSE40611	0.0303	-0.821669
MIR499A	Peripheral blood	GSE66795	0.031	0.042564		URB1	Parotid tissue	GSE40611	0.0383	-0.822192
MIR767	Peripheral blood	GSE66795	0.0392	0.0425544		TMEM51	Parotid tissue	GSE40611	0.0428	-0.822384
LRRC75B	Peripheral blood	GSE66795	0.0364	0.0425106		SNUPN	Parotid tissue	GSE40611	0.0329	-0.822985
DST	Peripheral blood	GSE66795	0.0465	0.0425026		SEC14L1P1	Parotid tissue	GSE40611	0.0454	-0.823147
PAQR6	Peripheral blood	GSE66795	0.0489	0.0424116		LZTFL1	Parotid tissue	GSE40611	0.0467	-0.823219
S100A7A	Peripheral blood	GSE66795	0.0368	0.0423976		ATP6AP1	Parotid tissue	GSE40611	0.0222	-0.824378
RAB9BP1	Peripheral blood	GSE66795	0.0201	0.042358		STRADA	Parotid tissue	GSE40611	0.0334	-0.824524
ZNF695	Peripheral blood	GSE66795	0.0415	0.0423565		MFSD4B	Parotid tissue	GSE40611	0.0368	-0.824733
NPY5R	Peripheral blood	GSE66795	0.0266	0.0423428		LRCH3	Parotid tissue	GSE40611	0.0305	-0.825207
FSHR	Peripheral blood	GSE66795	0.0134	0.0423257		N4BP1	Parotid tissue	GSE40611	0.0311	-0.82755
LINC00160	Peripheral blood	GSE66795	0.0441	0.0423202		ZBTB45	Parotid tissue	GSE40611	0.0457	-0.82843
C11orf91	Peripheral blood	GSE66795	0.0205	0.0423087		GRK2	Parotid tissue	GSE40611	0.021	-0.828635
PIWIL3	Peripheral blood	GSE66795	0.00431	0.0421247		LOC101929479///LOC727751///LOC642423///GOLGA2P7///GOLGA2P10	Parotid tissue	GSE40611	0.0349	-0.830972
MND1	Peripheral blood	GSE66795	0.041	0.0421068		EXOC7	Parotid tissue	GSE40611	0.0214	-0.831016
BTF3P11	Peripheral blood	GSE66795	0.0153	0.0420823		CCDC152	Parotid tissue	GSE40611	0.0239	-0.831096
OR11H12	Peripheral blood	GSE66795	0.0208	0.0420522		STYXL1	Parotid tissue	GSE40611	0.0483	-0.831252
OLFML2B	Peripheral blood	GSE66795	0.0378	0.0418862		SNURF///SNRPN	Parotid tissue	GSE40611	0.048	-0.831343
PCDH11X	Peripheral blood	GSE66795	0.0451	0.0418738		TGOLN2	Parotid tissue	GSE40611	0.0197	-0.831683
PCDHAC1	Peripheral blood	GSE66795	0.012	0.0418613		STAP2	Parotid tissue	GSE40611	0.0101	-0.831986
DEPDC1B	Peripheral blood	GSE66795	0.048	0.0418551		PPP2R2D	Parotid tissue	GSE40611	0.0197	-0.833086
KRTAP4-11	Peripheral blood	GSE66795	0.0271	0.0418241		NCOA2	Parotid tissue	GSE40611	0.031	-0.833127
SNORD58A	Peripheral blood	GSE66795	0.00762	0.0417952		MCM7	Parotid tissue	GSE40611	0.0433	-0.833139
PTPN21	Peripheral blood	GSE66795	0.0215	0.0417776		AP3M2	Parotid tissue	GSE40611	0.0339	-0.833653
OR52L1	Peripheral blood	GSE66795	0.0329	0.0417229		HADH	Parotid tissue	GSE40611	0.0223	-0.833956
FFAR4	Peripheral blood	GSE66795	0.0219	0.0417204		TMEM184A	Parotid tissue	GSE40611	0.0232	-0.834031
UTY	Peripheral blood	GSE66795	0.031	0.0416617		MBNL1-AS1	Parotid tissue	GSE40611	0.0177	-0.834082
MIR30C2	Peripheral blood	GSE66795	0.0154	0.0416004		UBXN2B	Parotid tissue	GSE40611	0.022	-0.834133
TTTY21B	Peripheral blood	GSE66795	0.00476	0.0415669		THRB	Parotid tissue	GSE40611	0.0479	-0.835824
EXO1	Peripheral blood	GSE66795	0.0217	0.0415489		SH3PXD2A	Parotid tissue	GSE40611	0.00853	-0.837109
CPZ	Peripheral blood	GSE66795	0.0247	0.0415366		SMIM10L1	Parotid tissue	GSE40611	0.0266	-0.838113
KCNIP2	Peripheral blood	GSE66795	0.0279	0.0415063		RAP1GAP	Parotid tissue	GSE40611	0.0347	-0.838317
GCC2	Peripheral blood	GSE66795	0.0151	0.0414804		PEX16	Parotid tissue	GSE40611	0.0167	-0.838624
APBB1	Peripheral blood	GSE66795	0.0339	0.0413097		PCDHGA1///PCDHGA2///PCDHGA3///PCDHGA4///PCDHGA5///PCDHGA6///PCDHGA7///PCDHGA9///PCDHGA10///PCDHGA11///PCDHGB1///PCDHGB2///PCDHGB3///PCDHGB5///PCDHGB6///PCDHGB7///PCDHGC4///PCDHGC5///PCDHGA12///PCDHGA8///PCDHGB4///PCDHGC3	Parotid tissue	GSE40611	0.0307	-0.840111
MAGEA11	Peripheral blood	GSE66795	0.0479	0.041273		COL5A3	Parotid tissue	GSE40611	0.0368	-0.840241
ABCA6	Peripheral blood	GSE66795	0.0434	0.0412512		TMEM92	Parotid tissue	GSE40611	0.0359	-0.840248
TAS2R4	Peripheral blood	GSE66795	0.0205	0.0412444		PLA2G4B///JMJD7-PLA2G4B	Parotid tissue	GSE40611	0.00833	-0.841018
UCHL1	Peripheral blood	GSE66795	0.0377	0.0412336		RNF122	Parotid tissue	GSE40611	0.0383	-0.841051
PARD6G	Peripheral blood	GSE66795	0.0285	0.0411528		GPR87	Parotid tissue	GSE40611	0.035	-0.841336
TAS2R60	Peripheral blood	GSE66795	0.0307	0.0410979		ACSS2	Parotid tissue	GSE40611	0.0495	-0.841524
SERPINI1	Peripheral blood	GSE66795	0.0494	0.0410916		INTS3	Parotid tissue	GSE40611	0.0319	-0.841963
ZDHHC16	Peripheral blood	GSE66795	0.0197	0.0410691		FST	Parotid tissue	GSE40611	0.0388	-0.842512
TNP2	Peripheral blood	GSE66795	0.0472	0.0410281		OAZ3	Parotid tissue	GSE40611	0.0458	-0.842714
OR4L1	Peripheral blood	GSE66795	0.0349	0.0410126		HSPBP1	Parotid tissue	GSE40611	0.0439	-0.84278
FOXC2	Peripheral blood	GSE66795	0.0295	0.040911		PTGFRN	Parotid tissue	GSE40611	0.0218	-0.84292
KCNF1	Peripheral blood	GSE66795	0.0475	0.0409076		DBN1	Parotid tissue	GSE40611	0.0315	-0.843423
DEFB127	Peripheral blood	GSE66795	0.047	0.040874		LOC105377832	Parotid tissue	GSE40611	0.0191	-0.843585
SNORD79	Peripheral blood	GSE66795	0.0288	0.040823		ADCY2	Parotid tissue	GSE40611	0.0342	-0.843739
LOC100129216	Peripheral blood	GSE66795	0.0187	0.0407995		PQLC1	Parotid tissue	GSE40611	0.0498	-0.844114
FGF11	Peripheral blood	GSE66795	0.0254	0.0407959		LOC102724561	Parotid tissue	GSE40611	0.0384	-0.845359
GTSF1L	Peripheral blood	GSE66795	0.0393	0.0407458		SAMD5	Parotid tissue	GSE40611	0.035	-0.845458
CHRND	Peripheral blood	GSE66795	0.00468	0.0407189		SH3BP5-AS1	Parotid tissue	GSE40611	0.0332	-0.846089
MIR24-1	Peripheral blood	GSE66795	0.0234	0.0406612		MKLN1	Parotid tissue	GSE40611	0.0217	-0.847361
OR8H2	Peripheral blood	GSE66795	0.0229	0.0406494		NPRL2	Parotid tissue	GSE40611	0.0432	-0.847611
ARRDC3	Peripheral blood	GSE66795	0.0236	0.0405248		POLR2L	Parotid tissue	GSE40611	0.0383	-0.847947
RAD21-AS1	Peripheral blood	GSE66795	0.00554	0.0404491		IRAK1BP1	Parotid tissue	GSE40611	0.0384	-0.849068
MIR200C	Peripheral blood	GSE66795	0.0282	0.0404281		SPACA9	Parotid tissue	GSE40611	0.0432	-0.849297
DMD	Peripheral blood	GSE66795	0.0307	0.0403659		PCAT6	Parotid tissue	GSE40611	0.0214	-0.8493
TLR3	Peripheral blood	GSE66795	0.0246	0.0402832		RIC8B	Parotid tissue	GSE40611	0.0423	-0.849437
TMEM190	Peripheral blood	GSE66795	0.0484	0.0402763		GUSBP9///GUSBP3	Parotid tissue	GSE40611	0.0428	-0.849444
ADH7	Peripheral blood	GSE66795	0.0367	0.0400462		ILF3	Parotid tissue	GSE40611	0.0343	-0.849455
TTTY9A	Peripheral blood	GSE66795	0.0238	0.0400051		VSIG10	Parotid tissue	GSE40611	0.0286	-0.849627
MIR1247	Peripheral blood	GSE66795	0.0196	0.0399763		STOML1	Parotid tissue	GSE40611	0.0247	-0.85023
MIR1292	Peripheral blood	GSE66795	0.0332	0.0399086		PPP1R13B	Parotid tissue	GSE40611	0.0126	-0.850358
CASQ2	Peripheral blood	GSE66795	0.037	0.0398608		GSTM1	Parotid tissue	GSE40611	0.0429	-0.850476
KLK13	Peripheral blood	GSE66795	0.0262	0.0396489		SLC7A3	Parotid tissue	GSE40611	0.0437	-0.850481
RIDA	Peripheral blood	GSE66795	0.0306	0.0396126		CDC42SE1	Parotid tissue	GSE40611	0.0137	-0.850669
MIR655	Peripheral blood	GSE66795	0.0323	0.0395263		KIF13A	Parotid tissue	GSE40611	0.0386	-0.850922
TMEM232	Peripheral blood	GSE66795	0.0374	0.0394465		SLC45A4	Parotid tissue	GSE40611	0.00798	-0.851271
PDCL2	Peripheral blood	GSE66795	0.0354	0.0393174		COG8	Parotid tissue	GSE40611	0.0262	-0.851511
SPATA25	Peripheral blood	GSE66795	0.044	0.0393026		EI24	Parotid tissue	GSE40611	0.0107	-0.851737
ERICH6B	Peripheral blood	GSE66795	0.0384	0.0392398		LOC101928424	Parotid tissue	GSE40611	0.0437	-0.851827
LOC284379	Peripheral blood	GSE66795	0.0436	0.0392347		PLCXD1	Parotid tissue	GSE40611	0.0467	-0.851934
TMEM215	Peripheral blood	GSE66795	0.0483	0.0392293		WWC2///CLDN22	Parotid tissue	GSE40611	0.0482	-0.853387
R3HDML	Peripheral blood	GSE66795	0.0395	0.0391535		PART1	Parotid tissue	GSE40611	0.0253	-0.853429
SLCO1C1	Peripheral blood	GSE66795	0.0166	0.0391458		TNPO1	Parotid tissue	GSE40611	0.0452	-0.85393
GPR149	Peripheral blood	GSE66795	0.0242	0.0391242		LINC00674	Parotid tissue	GSE40611	0.0147	-0.854083
DNAJC16	Peripheral blood	GSE66795	0.0216	0.0390592		LIPH	Parotid tissue	GSE40611	0.0223	-0.85415
CSF3	Peripheral blood	GSE66795	0.0336	0.0390507		LLGL2	Parotid tissue	GSE40611	0.0338	-0.854243
CLDN7	Peripheral blood	GSE66795	0.0429	0.0388575		MCF2L-AS1	Parotid tissue	GSE40611	0.0352	-0.854422
ERCC6L	Peripheral blood	GSE66795	0.0411	0.0387813		AVPI1	Parotid tissue	GSE40611	0.03	-0.854592
PSG5	Peripheral blood	GSE66795	0.0422	0.0387564		MYOT	Parotid tissue	GSE40611	0.0284	-0.854792
LCE1C	Peripheral blood	GSE66795	0.0446	0.0387001		AP2A2	Parotid tissue	GSE40611	0.0474	-0.854933
SREK1IP1	Peripheral blood	GSE66795	0.0429	0.038645		LOC101930400///AKR1C2	Parotid tissue	GSE40611	0.0409	-0.855075
STX1B	Peripheral blood	GSE66795	0.0406	0.0385597		WDR35	Parotid tissue	GSE40611	0.0403	-0.855138
HPN	Peripheral blood	GSE66795	0.031	0.03852		LILRB4	Parotid tissue	GSE40611	0.0294	-0.855835
LRRC20	Peripheral blood	GSE66795	0.0324	0.038489		TRAF6	Parotid tissue	GSE40611	0.047	-0.856086
LRRFIP2	Peripheral blood	GSE66795	0.0351	0.0384375		ERMAP	Parotid tissue	GSE40611	0.0214	-0.856266
PLEKHG5	Peripheral blood	GSE66795	0.0433	0.0383234		ALDH3B2	Parotid tissue	GSE40611	0.0365	-0.856473
LINC01091	Peripheral blood	GSE66795	0.0208	0.0382859		CLEC16A	Parotid tissue	GSE40611	0.0461	-0.85721
RALYL	Peripheral blood	GSE66795	0.041	0.0382202		NCAM1	Parotid tissue	GSE40611	0.0158	-0.857409
BMP8A	Peripheral blood	GSE66795	0.0491	0.0381828		LOC150776///SMPD4	Parotid tissue	GSE40611	0.0382	-0.857584
CYP26C1	Peripheral blood	GSE66795	0.0164	0.0381378		IL17RD	Parotid tissue	GSE40611	0.00389	-0.857966
SNORD15B	Peripheral blood	GSE66795	0.0473	0.0380252		OSCP1	Parotid tissue	GSE40611	0.0481	-0.858106
ENTPD8	Peripheral blood	GSE66795	0.0168	0.0380122		GCDH	Parotid tissue	GSE40611	0.0308	-0.858215
WFDC10B	Peripheral blood	GSE66795	0.0424	0.0379671		NAALAD2	Parotid tissue	GSE40611	0.0444	-0.859001
MIR1197	Peripheral blood	GSE66795	0.0294	0.0379657		CYTH2	Parotid tissue	GSE40611	0.0356	-0.859823
SEMA6D	Peripheral blood	GSE66795	0.0208	0.0379592		CYB561D2	Parotid tissue	GSE40611	0.0471	-0.859953
ONECUT1	Peripheral blood	GSE66795	0.0445	0.0378498		SGSM2	Parotid tissue	GSE40611	0.0361	-0.860029
POTEB3	Peripheral blood	GSE66795	0.0274	0.0377959		THOC5	Parotid tissue	GSE40611	0.041	-0.860981
MMP21	Peripheral blood	GSE66795	0.0169	0.0377453		CSAD	Parotid tissue	GSE40611	0.0121	-0.861362
DOCK4	Peripheral blood	GSE66795	0.0495	0.0376748		TRAPPC9	Parotid tissue	GSE40611	0.04	-0.861383
TSHR	Peripheral blood	GSE66795	0.0294	0.0374513		FOXP3	Parotid tissue	GSE40611	0.0251	-0.861774
SEC24B	Peripheral blood	GSE66795	0.0449	0.0373457		PABPN1	Parotid tissue	GSE40611	0.046	-0.862043
MIR1288	Peripheral blood	GSE66795	0.038	0.0372987		TPM2	Parotid tissue	GSE40611	0.0465	-0.862194
MIR626	Peripheral blood	GSE66795	0.0428	0.0372396		LYPD6B	Parotid tissue	GSE40611	0.0296	-0.862473
SPDYE8P	Peripheral blood	GSE66795	0.0421	0.037215		ADHFE1	Parotid tissue	GSE40611	0.0296	-0.863731
SERPINA6	Peripheral blood	GSE66795	0.0172	0.0371515		CDS2	Parotid tissue	GSE40611	0.0468	-0.863992
SORBS1	Peripheral blood	GSE66795	0.0326	0.0370757		SAMD4B	Parotid tissue	GSE40611	0.0418	-0.864081
ANGPTL1	Peripheral blood	GSE66795	0.0493	0.0370142		PDHA1	Parotid tissue	GSE40611	0.0175	-0.86459
FANCM	Peripheral blood	GSE66795	0.0307	0.0368961		SLC25A12	Parotid tissue	GSE40611	0.00663	-0.864899
ATP2B2	Peripheral blood	GSE66795	0.0352	0.0367265		INO80D	Parotid tissue	GSE40611	0.0416	-0.86499
USH1C	Peripheral blood	GSE66795	0.0207	0.0367219		CNTN5	Parotid tissue	GSE40611	0.0334	-0.865113
NMS	Peripheral blood	GSE66795	0.0367	0.0366511		RAB3IP	Parotid tissue	GSE40611	0.0271	-0.865518
LINC01165	Peripheral blood	GSE66795	0.0497	0.0365819		SPG20-AS1	Parotid tissue	GSE40611	0.0412	-0.86558
EFCAB10	Peripheral blood	GSE66795	0.0415	0.036549		PLEKHA5	Parotid tissue	GSE40611	0.0247	-0.865751
LHB	Peripheral blood	GSE66795	0.0399	0.0365097		CNKSR1	Parotid tissue	GSE40611	0.0282	-0.865881
PPP1R42	Peripheral blood	GSE66795	0.0236	0.0364432		ARHGEF10L	Parotid tissue	GSE40611	0.0254	-0.866165
TTTY2	Peripheral blood	GSE66795	0.0398	0.0363682		ITPRIPL2	Parotid tissue	GSE40611	0.0357	-0.866641
MIR1207	Peripheral blood	GSE66795	0.0262	0.0363507		VWCE	Parotid tissue	GSE40611	0.04	-0.866736
KCNJ1	Peripheral blood	GSE66795	0.0212	0.0363106		SOX15	Parotid tissue	GSE40611	0.0302	-0.866995
CLRN2	Peripheral blood	GSE66795	0.0164	0.0362764		FAM109B	Parotid tissue	GSE40611	0.0395	-0.867093
PRTG	Peripheral blood	GSE66795	0.0341	0.0362615		GNA14	Parotid tissue	GSE40611	0.0447	-0.868007
ZSCAN1	Peripheral blood	GSE66795	0.0316	0.036234		ALKBH3	Parotid tissue	GSE40611	0.0476	-0.868114
CCDC30	Peripheral blood	GSE66795	0.0466	0.0362115		ZFR	Parotid tissue	GSE40611	0.0428	-0.868474
ADAMTS16	Peripheral blood	GSE66795	0.0275	0.0360927		WRNIP1	Parotid tissue	GSE40611	0.0385	-0.871102
GJB3	Peripheral blood	GSE66795	0.0324	0.0360532		TAF6	Parotid tissue	GSE40611	0.0207	-0.871849
GCOM1	Peripheral blood	GSE66795	0.0403	0.0360462		TSEN54	Parotid tissue	GSE40611	0.0457	-0.871885
BMS1P4	Peripheral blood	GSE66795	0.037	0.0359912		CISD3	Parotid tissue	GSE40611	0.0353	-0.872532
KERA	Peripheral blood	GSE66795	0.0191	0.0359363		AATK	Parotid tissue	GSE40611	0.0107	-0.872898
BFSP2	Peripheral blood	GSE66795	0.0494	0.0359293		KHSRP	Parotid tissue	GSE40611	0.0262	-0.872936
MIR562	Peripheral blood	GSE66795	0.0327	0.0358778		LONRF2	Parotid tissue	GSE40611	0.0397	-0.874477
RNF34	Peripheral blood	GSE66795	0.0356	0.0358491		SLC25A36	Parotid tissue	GSE40611	0.0248	-0.87495
MBD3L1	Peripheral blood	GSE66795	0.0334	0.0358281		PRELP	Parotid tissue	GSE40611	0.0166	-0.87524
GRIA2	Peripheral blood	GSE66795	0.0261	0.0356741		LMAN1L	Parotid tissue	GSE40611	0.0416	-0.875452
LGR5	Peripheral blood	GSE66795	0.0334	0.035526		MIR6831///APBB3	Parotid tissue	GSE40611	0.0176	-0.875629
PPIP5K2	Peripheral blood	GSE66795	0.0332	0.0352517		CLHC1	Parotid tissue	GSE40611	0.0333	-0.875647
HTR1A	Peripheral blood	GSE66795	0.0302	0.035217		LOC729966///PDE4C	Parotid tissue	GSE40611	0.0416	-0.877283
CCDC89	Peripheral blood	GSE66795	0.0418	0.0351793		FAM84B	Parotid tissue	GSE40611	0.0443	-0.878161
MIR1295A	Peripheral blood	GSE66795	0.0254	0.0350129		ERGIC1	Parotid tissue	GSE40611	0.0186	-0.878429
HIST1H4A	Peripheral blood	GSE66795	0.0403	0.034761		LOC729732	Parotid tissue	GSE40611	0.041	-0.878962
CYP11B1	Peripheral blood	GSE66795	0.046	0.0346494		PCLO	Parotid tissue	GSE40611	0.0201	-0.878984
AADACL2	Peripheral blood	GSE66795	0.0478	0.0344749		PIAS4	Parotid tissue	GSE40611	0.0393	-0.879674
SYT1	Peripheral blood	GSE66795	0.0328	0.0343427		RNF169	Parotid tissue	GSE40611	0.0329	-0.879929
MYOZ3	Peripheral blood	GSE66795	0.0415	0.0343021		POLR2C	Parotid tissue	GSE40611	0.0303	-0.880096
GRHL3	Peripheral blood	GSE66795	0.0273	0.0342103		SYNRG	Parotid tissue	GSE40611	0.0377	-0.880585
TRIM36	Peripheral blood	GSE66795	0.0433	0.0341303		CKMT2	Parotid tissue	GSE40611	0.03	-0.880677
FRG2DP	Peripheral blood	GSE66795	0.0362	0.0340471		FUT8-AS1	Parotid tissue	GSE40611	0.0338	-0.880953
COL11A1	Peripheral blood	GSE66795	0.0428	0.0338946		C1QTNF3-AMACR///AMACR	Parotid tissue	GSE40611	0.0103	-0.882928
LOC729080	Peripheral blood	GSE66795	0.0323	0.0338146		TELO2	Parotid tissue	GSE40611	0.0192	-0.883421
RBPMS	Peripheral blood	GSE66795	0.033	0.0338014		PRRT2	Parotid tissue	GSE40611	0.0337	-0.884118
CCDC81	Peripheral blood	GSE66795	0.0383	0.0336184		PRTFDC1	Parotid tissue	GSE40611	0.00798	-0.884166
INPP5J	Peripheral blood	GSE66795	0.0369	0.0335885		NUDT18	Parotid tissue	GSE40611	0.0383	-0.884274
LRCOL1	Peripheral blood	GSE66795	0.0493	0.0334575		LOC101928728	Parotid tissue	GSE40611	0.0345	-0.885258
EVC2	Peripheral blood	GSE66795	0.0317	0.0334411		PIGO	Parotid tissue	GSE40611	0.0259	-0.885429
TBX22	Peripheral blood	GSE66795	0.0395	0.0332135		PDE3B	Parotid tissue	GSE40611	0.0436	-0.885821
ICK	Peripheral blood	GSE66795	0.0493	0.0331649		FAM110B	Parotid tissue	GSE40611	0.0261	-0.88622
MIR16-1	Peripheral blood	GSE66795	0.039	0.0331093		COL16A1	Parotid tissue	GSE40611	0.0453	-0.886346
RNF208	Peripheral blood	GSE66795	0.0238	0.0330924		NEDD4L	Parotid tissue	GSE40611	0.0214	-0.886387
QRICH2	Peripheral blood	GSE66795	0.0316	0.0329368		ITGBL1	Parotid tissue	GSE40611	0.0344	-0.887163
WDR87	Peripheral blood	GSE66795	0.0487	0.0327708		PPRC1	Parotid tissue	GSE40611	0.0383	-0.887779
CDR1	Peripheral blood	GSE66795	0.0354	0.0326253		LOC100507670	Parotid tissue	GSE40611	0.0332	-0.888086
UGT3A1	Peripheral blood	GSE66795	0.0475	0.0325179		FKBP4	Parotid tissue	GSE40611	0.0182	-0.888448
SNORD45B	Peripheral blood	GSE66795	0.0468	0.0317351		DDX54	Parotid tissue	GSE40611	0.017	-0.889208
MIR302E	Peripheral blood	GSE66795	0.0371	0.0311735		HMOX2	Parotid tissue	GSE40611	0.0455	-0.889415
ARRDC3-AS1	Peripheral blood	GSE66795	0.0482	0.031088		DCAKD	Parotid tissue	GSE40611	0.0449	-0.889687
USH2A	Peripheral blood	GSE66795	0.0482	0.0305065		MSI2	Parotid tissue	GSE40611	0.0431	-0.889849
WFDC8	Peripheral blood	GSE66795	0.0457	0.0296523		FBXO31	Parotid tissue	GSE40611	0.0246	-0.890174
LRP5	Peripheral blood	GSE66795	0.047	0.0275779		LOC101928658	Parotid tissue	GSE40611	0.0431	-0.890305
SPATA18	Peripheral blood	GSE66795	0.0426	-0.0276918		AAK1	Parotid tissue	GSE40611	0.0185	-0.890641
TLX2	Peripheral blood	GSE66795	0.0435	-0.0292048		MIR6727///CPSF3L	Parotid tissue	GSE40611	0.0352	-0.890864
OVOL1	Peripheral blood	GSE66795	0.0374	-0.0301908		RUFY1	Parotid tissue	GSE40611	0.0471	-0.891148
CALY	Peripheral blood	GSE66795	0.0455	-0.0308973		CDC34	Parotid tissue	GSE40611	0.013	-0.891408
KLK8	Peripheral blood	GSE66795	0.0475	-0.0310942		PROSER2	Parotid tissue	GSE40611	0.0142	-0.891831
ZSCAN23	Peripheral blood	GSE66795	0.0361	-0.0312396		TTC28-AS1	Parotid tissue	GSE40611	0.0202	-0.893696
DSEL	Peripheral blood	GSE66795	0.0368	-0.031464		PGM3	Parotid tissue	GSE40611	0.0394	-0.894346
RBMY1A3P	Peripheral blood	GSE66795	0.0462	-0.0315035		SYNCRIP	Parotid tissue	GSE40611	0.0191	-0.894805
LOC100130705	Peripheral blood	GSE66795	0.0388	-0.0315331		BRD9	Parotid tissue	GSE40611	0.0411	-0.894928
CYS1	Peripheral blood	GSE66795	0.0455	-0.0316385		TNS1	Parotid tissue	GSE40611	0.0389	-0.895085
AQP6	Peripheral blood	GSE66795	0.0387	-0.0318731		GSR	Parotid tissue	GSE40611	0.0169	-0.895212
TEX9	Peripheral blood	GSE66795	0.0499	-0.0319248		TEF	Parotid tissue	GSE40611	0.0426	-0.895299
PHACTR4	Peripheral blood	GSE66795	0.0255	-0.0319849		MIR34A	Parotid tissue	GSE40611	0.0407	-0.895471
GLYAT	Peripheral blood	GSE66795	0.0395	-0.0321667		ZNF765	Parotid tissue	GSE40611	0.0479	-0.895509
PRAC1	Peripheral blood	GSE66795	0.0149	-0.032422		PQBP1	Parotid tissue	GSE40611	0.0313	-0.895718
TH	Peripheral blood	GSE66795	0.0363	-0.0325308		FAM127A	Parotid tissue	GSE40611	0.0189	-0.896197
NXPE4	Peripheral blood	GSE66795	0.0489	-0.0325384		MPRIP	Parotid tissue	GSE40611	0.0434	-0.896826
PANX3	Peripheral blood	GSE66795	0.0339	-0.0325894		SLC7A8	Parotid tissue	GSE40611	0.0143	-0.896995
OR4C6	Peripheral blood	GSE66795	0.0481	-0.0327228		LOC102723694	Parotid tissue	GSE40611	0.0428	-0.897069
ZDHHC4	Peripheral blood	GSE66795	0.0485	-0.032837		GRWD1	Parotid tissue	GSE40611	0.0281	-0.897799
LIPK	Peripheral blood	GSE66795	0.0485	-0.0331559		RNF5P1///RNF5	Parotid tissue	GSE40611	0.0197	-0.897917
ESRRG	Peripheral blood	GSE66795	0.0275	-0.0331834		PRKAG2	Parotid tissue	GSE40611	0.0346	-0.897921
DIRAS1	Peripheral blood	GSE66795	0.0493	-0.0331955		ANKRD9	Parotid tissue	GSE40611	0.0352	-0.898711
CAV3	Peripheral blood	GSE66795	0.0365	-0.0332292		NOC4L	Parotid tissue	GSE40611	0.0475	-0.899805
LCE2D	Peripheral blood	GSE66795	0.0494	-0.0332696		ADAT3	Parotid tissue	GSE40611	0.026	-0.89986
C2orf66	Peripheral blood	GSE66795	0.0197	-0.0334806		ACACA	Parotid tissue	GSE40611	0.0197	-0.900004
NGF	Peripheral blood	GSE66795	0.0462	-0.0335374		LOC100506368	Parotid tissue	GSE40611	0.0444	-0.900234
GSTA3	Peripheral blood	GSE66795	0.0474	-0.0335848		CCAR2	Parotid tissue	GSE40611	0.0236	-0.900336
PIGA	Peripheral blood	GSE66795	0.0341	-0.0336403		PDCD11	Parotid tissue	GSE40611	0.0121	-0.9017
DUOX1	Peripheral blood	GSE66795	0.0356	-0.0337112		TFAP2B	Parotid tissue	GSE40611	0.0114	-0.902507
RND3	Peripheral blood	GSE66795	0.0367	-0.0338257		HEXA	Parotid tissue	GSE40611	0.0118	-0.902731
KCNH2	Peripheral blood	GSE66795	0.0443	-0.0338591		GPR161	Parotid tissue	GSE40611	0.0375	-0.903942
POU5F2	Peripheral blood	GSE66795	0.0338	-0.0338613		RAB14	Parotid tissue	GSE40611	0.025	-0.904174
PCYT1A	Peripheral blood	GSE66795	0.0404	-0.0338954		C9orf69	Parotid tissue	GSE40611	0.0216	-0.904347
TRIM15	Peripheral blood	GSE66795	0.044	-0.0339182		B4GALT5	Parotid tissue	GSE40611	0.0236	-0.904618
GABRG1	Peripheral blood	GSE66795	0.0176	-0.0339445		SHB	Parotid tissue	GSE40611	0.0159	-0.905386
PLPPR1	Peripheral blood	GSE66795	0.0251	-0.0340082		COPA	Parotid tissue	GSE40611	0.0481	-0.905618
FGFR4	Peripheral blood	GSE66795	0.0496	-0.0340158		NPAS2	Parotid tissue	GSE40611	0.00486	-0.906119
FAHD1	Peripheral blood	GSE66795	0.0464	-0.0340468		CSMD1	Parotid tissue	GSE40611	0.0483	-0.906147
CA3	Peripheral blood	GSE66795	0.0283	-0.0340503		SIK3	Parotid tissue	GSE40611	0.0383	-0.906576
OR7C1	Peripheral blood	GSE66795	0.0267	-0.0341215		PATL1	Parotid tissue	GSE40611	0.0261	-0.906778
VLDLR	Peripheral blood	GSE66795	0.0387	-0.0342166		MIR99AHG	Parotid tissue	GSE40611	0.0136	-0.907335
DMGDH	Peripheral blood	GSE66795	0.0325	-0.0342371		MAGI2-AS3	Parotid tissue	GSE40611	0.0252	-0.907631
TCAIM	Peripheral blood	GSE66795	0.0399	-0.0342681		SOAT1	Parotid tissue	GSE40611	0.0344	-0.907805
MIR181D	Peripheral blood	GSE66795	0.0339	-0.0343511		SLC2A12	Parotid tissue	GSE40611	0.0435	-0.908197
RBMY1D	Peripheral blood	GSE66795	0.0454	-0.0344855		MECP2	Parotid tissue	GSE40611	0.0307	-0.9083
DIXDC1	Peripheral blood	GSE66795	0.0469	-0.0346092		ARRDC1	Parotid tissue	GSE40611	0.0363	-0.908719
MIR144	Peripheral blood	GSE66795	0.0365	-0.0349107		SLC25A37	Parotid tissue	GSE40611	0.0475	-0.909135
CTAGE1	Peripheral blood	GSE66795	0.026	-0.0349518		HABP4	Parotid tissue	GSE40611	0.0315	-0.909277
USP17L30	Peripheral blood	GSE66795	0.0442	-0.0350125		SLC30A2	Parotid tissue	GSE40611	0.0467	-0.909733
TNNI3K	Peripheral blood	GSE66795	0.0481	-0.0351026		RAB1B	Parotid tissue	GSE40611	0.0429	-0.911064
SNORD59B	Peripheral blood	GSE66795	0.0406	-0.0351195		KLHL21	Parotid tissue	GSE40611	0.022	-0.91132
C14orf178	Peripheral blood	GSE66795	0.0368	-0.0351296		RMND5B	Parotid tissue	GSE40611	0.0247	-0.911548
OR10G4	Peripheral blood	GSE66795	0.0468	-0.0351309		DLG3	Parotid tissue	GSE40611	0.0262	-0.912416
C14orf177	Peripheral blood	GSE66795	0.04	-0.035155		SMAD3	Parotid tissue	GSE40611	0.0363	-0.912725
RCCD1	Peripheral blood	GSE66795	0.0465	-0.035207		HDAC8	Parotid tissue	GSE40611	0.046	-0.912823
TMEM240	Peripheral blood	GSE66795	0.0468	-0.0352184		MMP24-AS1	Parotid tissue	GSE40611	0.0106	-0.91293
LGR6	Peripheral blood	GSE66795	0.0415	-0.0353322		PALMD	Parotid tissue	GSE40611	0.0192	-0.913271
GAS7	Peripheral blood	GSE66795	0.0403	-0.0353568		EFHD1	Parotid tissue	GSE40611	0.0454	-0.913297
RRP1	Peripheral blood	GSE66795	0.0363	-0.035477		C15orf38-AP3S2///AP3S2	Parotid tissue	GSE40611	0.0412	-0.914359
CARTPT	Peripheral blood	GSE66795	0.0429	-0.03552		TPPP	Parotid tissue	GSE40611	0.0327	-0.914713
RGS20	Peripheral blood	GSE66795	0.0187	-0.0356212		CRIPT	Parotid tissue	GSE40611	0.0189	-0.915472
FGD1	Peripheral blood	GSE66795	0.0393	-0.0357674		SSBP3	Parotid tissue	GSE40611	0.0462	-0.915578
ARTN	Peripheral blood	GSE66795	0.0319	-0.035807		ACAP1	Parotid tissue	GSE40611	0.0287	-0.915603
TSHB	Peripheral blood	GSE66795	0.0268	-0.0360421		EPB41L5	Parotid tissue	GSE40611	0.0424	-0.915825
FAM3D	Peripheral blood	GSE66795	0.0427	-0.036088		UBXN4	Parotid tissue	GSE40611	0.0368	-0.91594
ATP11A	Peripheral blood	GSE66795	0.0438	-0.036089		SERTAD4-AS1	Parotid tissue	GSE40611	0.0267	-0.916105
ARSI	Peripheral blood	GSE66795	0.0288	-0.0360985		TRIM3	Parotid tissue	GSE40611	0.0178	-0.916292
KRTAP21-1	Peripheral blood	GSE66795	0.038	-0.0361233		GRM8	Parotid tissue	GSE40611	0.0436	-0.916734
WDPCP	Peripheral blood	GSE66795	0.039	-0.0362959		TMEM221	Parotid tissue	GSE40611	0.0399	-0.916865
ANXA8	Peripheral blood	GSE66795	0.0266	-0.0363279		SPINT1	Parotid tissue	GSE40611	0.0472	-0.917388
SIX3	Peripheral blood	GSE66795	0.0389	-0.0364013		ZNF512B	Parotid tissue	GSE40611	0.0181	-0.917985
SPANXB1	Peripheral blood	GSE66795	0.0248	-0.0364062		CLEC5A	Parotid tissue	GSE40611	0.0443	-0.918388
BRD9	Peripheral blood	GSE66795	0.0209	-0.0364173		UBOX5	Parotid tissue	GSE40611	0.0212	-0.918628
SPATA31D1	Peripheral blood	GSE66795	0.037	-0.0364289		RILPL1	Parotid tissue	GSE40611	0.0265	-0.918982
C3orf49	Peripheral blood	GSE66795	0.024	-0.0364321		LOC100422737	Parotid tissue	GSE40611	0.0468	-0.918992
PTHLH	Peripheral blood	GSE66795	0.0409	-0.0364391		FAM63A	Parotid tissue	GSE40611	0.0246	-0.919041
CCNB3	Peripheral blood	GSE66795	0.0329	-0.036452		PTCD3	Parotid tissue	GSE40611	0.0174	-0.919513
NPSR1	Peripheral blood	GSE66795	0.026	-0.0364864		FZD3	Parotid tissue	GSE40611	0.0294	-0.919588
STON1	Peripheral blood	GSE66795	0.0323	-0.0365156		OVOL1-AS1	Parotid tissue	GSE40611	0.0482	-0.920254
STK31	Peripheral blood	GSE66795	0.0245	-0.0365295		PRKAA2	Parotid tissue	GSE40611	0.0221	-0.920355
SCNN1G	Peripheral blood	GSE66795	0.037	-0.0365482		ZAK	Parotid tissue	GSE40611	0.0326	-0.920523
UGT1A6	Peripheral blood	GSE66795	0.028	-0.0365895		EPOR	Parotid tissue	GSE40611	0.0165	-0.920985
PABPC1L2B	Peripheral blood	GSE66795	0.0045	-0.0365908		COA3	Parotid tissue	GSE40611	0.0445	-0.92124
GAS2L2	Peripheral blood	GSE66795	0.049	-0.0366265		LOC105369635	Parotid tissue	GSE40611	0.019	-0.921295
ALDH1A3	Peripheral blood	GSE66795	0.033	-0.0366946		SLC16A10	Parotid tissue	GSE40611	0.0441	-0.921314
NEK11	Peripheral blood	GSE66795	0.022	-0.03674		RNF187	Parotid tissue	GSE40611	0.0265	-0.921386
BLOC1S3	Peripheral blood	GSE66795	0.0475	-0.0367796		VGLL4	Parotid tissue	GSE40611	0.0428	-0.921566
C19orf68	Peripheral blood	GSE66795	0.0448	-0.0368018		ZKSCAN3	Parotid tissue	GSE40611	0.0391	-0.921654
FUT10	Peripheral blood	GSE66795	0.0402	-0.0369886		SLC16A5	Parotid tissue	GSE40611	0.0148	-0.921711
C1orf94	Peripheral blood	GSE66795	0.043	-0.0370232		MBOAT2	Parotid tissue	GSE40611	0.0274	-0.92253
PRSS58	Peripheral blood	GSE66795	0.0212	-0.0370675		ARID5A	Parotid tissue	GSE40611	0.0223	-0.922695
TSNAXIP1	Peripheral blood	GSE66795	0.0421	-0.0371757		TMEM17	Parotid tissue	GSE40611	0.0399	-0.922992
ADAMTSL1	Peripheral blood	GSE66795	0.0368	-0.0371854		MARVELD3	Parotid tissue	GSE40611	0.00736	-0.923113
SKP1	Peripheral blood	GSE66795	0.0374	-0.0372272		CHKA	Parotid tissue	GSE40611	0.0127	-0.92342
MSX2	Peripheral blood	GSE66795	0.0316	-0.0372297		AFDN-AS1	Parotid tissue	GSE40611	0.0322	-0.923932
MIMT1	Peripheral blood	GSE66795	0.0381	-0.0372365		TMEM110	Parotid tissue	GSE40611	0.0272	-0.924498
FOXA3	Peripheral blood	GSE66795	0.0169	-0.0372882		LOC101929188	Parotid tissue	GSE40611	0.0403	-0.92475
SOD3	Peripheral blood	GSE66795	0.0455	-0.0373324		SLC35A2	Parotid tissue	GSE40611	0.00358	-0.924877
PFN1P2	Peripheral blood	GSE66795	0.042	-0.0373342		WDR90	Parotid tissue	GSE40611	0.0292	-0.925286
FAM47B	Peripheral blood	GSE66795	0.0475	-0.0373505		GPR137	Parotid tissue	GSE40611	0.0354	-0.925459
C10orf131	Peripheral blood	GSE66795	0.0425	-0.0373662		EML2	Parotid tissue	GSE40611	0.0234	-0.925609
ANKS1B	Peripheral blood	GSE66795	0.0492	-0.0373746		FDX1L	Parotid tissue	GSE40611	0.0404	-0.925617
FBN1	Peripheral blood	GSE66795	0.0132	-0.0373762		SCYL1	Parotid tissue	GSE40611	0.0174	-0.92572
CHIC1	Peripheral blood	GSE66795	0.0363	-0.0374469		PGAP2	Parotid tissue	GSE40611	0.0311	-0.925795
GRM8	Peripheral blood	GSE66795	0.0282	-0.0374522		THUMPD3-AS1	Parotid tissue	GSE40611	0.04	-0.925902
ITSN1	Peripheral blood	GSE66795	0.0248	-0.0374668		FAM134A	Parotid tissue	GSE40611	0.0119	-0.926397
SMG1	Peripheral blood	GSE66795	0.0408	-0.0374884		PELI3	Parotid tissue	GSE40611	0.0408	-0.926591
PNLIPRP1	Peripheral blood	GSE66795	0.0326	-0.0375165		CD2BP2	Parotid tissue	GSE40611	0.0369	-0.926604
C1QL3	Peripheral blood	GSE66795	0.0245	-0.0375682		COL21A1	Parotid tissue	GSE40611	0.0102	-0.927295
RNF7	Peripheral blood	GSE66795	0.0243	-0.0376089		GRK4	Parotid tissue	GSE40611	0.0317	-0.92744
PRELID2	Peripheral blood	GSE66795	0.0229	-0.0377835		PARVA	Parotid tissue	GSE40611	0.0143	-0.927764
FAM167B	Peripheral blood	GSE66795	0.0442	-0.0378456		LOC101060581///AGAP5///AGAP9///AGAP12P///BMS1P5///AGAP11///AGAP4	Parotid tissue	GSE40611	0.00519	-0.927801
PCDH11Y	Peripheral blood	GSE66795	0.032	-0.0378911		DENND1A	Parotid tissue	GSE40611	0.0127	-0.927814
NRIP2	Peripheral blood	GSE66795	0.0403	-0.0379119		SMC1A	Parotid tissue	GSE40611	0.0339	-0.928396
TMCO2	Peripheral blood	GSE66795	0.0374	-0.0379219		TIMM17A	Parotid tissue	GSE40611	0.0485	-0.929173
RHCE	Peripheral blood	GSE66795	0.0441	-0.0379383		PYROXD2	Parotid tissue	GSE40611	0.00901	-0.929221
SEMA4B	Peripheral blood	GSE66795	0.0408	-0.0379416		FGF6	Parotid tissue	GSE40611	0.0315	-0.929336
RPSAP58	Peripheral blood	GSE66795	0.0329	-0.0379991		CRYAB	Parotid tissue	GSE40611	0.0455	-0.9294
SORCS1	Peripheral blood	GSE66795	0.0315	-0.0380141		WDR6	Parotid tissue	GSE40611	0.00454	-0.929997
NLRP14	Peripheral blood	GSE66795	0.0233	-0.0380498		PHYKPL	Parotid tissue	GSE40611	0.0259	-0.930071
CES5A	Peripheral blood	GSE66795	0.0428	-0.0381043		SCML1	Parotid tissue	GSE40611	0.0368	-0.930155
CLIC6	Peripheral blood	GSE66795	0.0178	-0.0381133		FAM219B	Parotid tissue	GSE40611	0.0341	-0.930935
LAMA2	Peripheral blood	GSE66795	0.0269	-0.0381664		RAD51-AS1	Parotid tissue	GSE40611	0.0147	-0.931409
FBXW8	Peripheral blood	GSE66795	0.0363	-0.0382344		GOLGA2P10	Parotid tissue	GSE40611	0.0108	-0.93142
RASGRF2	Peripheral blood	GSE66795	0.0337	-0.0382554		SLC25A51	Parotid tissue	GSE40611	0.0297	-0.931752
ZSCAN20	Peripheral blood	GSE66795	0.0345	-0.0382653		STXBP1	Parotid tissue	GSE40611	0.0172	-0.931806
TSPY1	Peripheral blood	GSE66795	0.0199	-0.0382738		LOC101930075///PKD1	Parotid tissue	GSE40611	0.038	-0.932448
RAB7B	Peripheral blood	GSE66795	0.0184	-0.0383038		CBR3	Parotid tissue	GSE40611	0.0474	-0.932478
KCTD1	Peripheral blood	GSE66795	0.0243	-0.0383351		IBA57	Parotid tissue	GSE40611	0.0245	-0.933071
SLC35F3	Peripheral blood	GSE66795	0.0363	-0.0383397		ZC3H7B	Parotid tissue	GSE40611	0.018	-0.933231
PODXL2	Peripheral blood	GSE66795	0.0455	-0.0383796		API5	Parotid tissue	GSE40611	0.00568	-0.933281
PDE4DIP	Peripheral blood	GSE66795	0.0368	-0.0383887		SGSH	Parotid tissue	GSE40611	0.0326	-0.933594
GADL1	Peripheral blood	GSE66795	0.0188	-0.0385049		IDI1	Parotid tissue	GSE40611	0.017	-0.934367
VENTXP1	Peripheral blood	GSE66795	0.0255	-0.0385682		AK1	Parotid tissue	GSE40611	0.0403	-0.934488
AGL	Peripheral blood	GSE66795	0.0485	-0.0386367		LETM1	Parotid tissue	GSE40611	0.0277	-0.934632
IMPACT	Peripheral blood	GSE66795	0.0375	-0.0387557		ZNF793	Parotid tissue	GSE40611	0.0259	-0.935561
SEMA3A	Peripheral blood	GSE66795	0.0287	-0.0389061		C10orf90	Parotid tissue	GSE40611	0.023	-0.935645
SHROOM3	Peripheral blood	GSE66795	0.0248	-0.0389082		TMEM61	Parotid tissue	GSE40611	0.023	-0.936407
SPATC1	Peripheral blood	GSE66795	0.00569	-0.0389575		POMT2	Parotid tissue	GSE40611	0.0263	-0.936451
PLCXD3	Peripheral blood	GSE66795	0.0315	-0.0389588		SLC22A3	Parotid tissue	GSE40611	0.023	-0.937145
GOLGA8IP	Peripheral blood	GSE66795	0.0447	-0.0389744		SEPHS1	Parotid tissue	GSE40611	0.0385	-0.937557
T	Peripheral blood	GSE66795	0.0445	-0.0390203		SULT1A2	Parotid tissue	GSE40611	0.0249	-0.93757
OR4F17	Peripheral blood	GSE66795	0.0175	-0.039025		AZIN2	Parotid tissue	GSE40611	0.0213	-0.937902
INHBA	Peripheral blood	GSE66795	0.0385	-0.0391265		MRPL21	Parotid tissue	GSE40611	0.0357	-0.939813
NTNG1	Peripheral blood	GSE66795	0.0173	-0.0392216		PFDN1	Parotid tissue	GSE40611	0.0255	-0.939857
EPHB3	Peripheral blood	GSE66795	0.0466	-0.039273		AACS	Parotid tissue	GSE40611	0.0377	-0.940174
ZNF629	Peripheral blood	GSE66795	0.037	-0.0393091		ASRGL1	Parotid tissue	GSE40611	0.0351	-0.940438
ZNF662	Peripheral blood	GSE66795	0.0287	-0.0393664		SLC41A3	Parotid tissue	GSE40611	0.0369	-0.940443
OR13F1	Peripheral blood	GSE66795	0.0177	-0.0394049		GPC6	Parotid tissue	GSE40611	0.0223	-0.940462
ZNF737	Peripheral blood	GSE66795	0.0191	-0.0394607		ZBTB3	Parotid tissue	GSE40611	0.0185	-0.940492
EPC2	Peripheral blood	GSE66795	0.0236	-0.0394623		ATP1A1-AS1	Parotid tissue	GSE40611	0.0291	-0.940737
SLC30A5	Peripheral blood	GSE66795	0.042	-0.0395408		PATJ	Parotid tissue	GSE40611	0.00775	-0.940827
HMX3	Peripheral blood	GSE66795	0.0386	-0.0395662		NFIC	Parotid tissue	GSE40611	0.00286	-0.941057
PIP	Peripheral blood	GSE66795	0.0238	-0.0396362		TMEM129	Parotid tissue	GSE40611	0.0457	-0.94108
NUDCD1	Peripheral blood	GSE66795	0.0249	-0.0396405		LRRC3///LRRC3DN	Parotid tissue	GSE40611	0.0444	-0.941233
KRTAP10-9	Peripheral blood	GSE66795	0.0247	-0.0397081		NHLRC4	Parotid tissue	GSE40611	0.0337	-0.941359
RFX6	Peripheral blood	GSE66795	0.0419	-0.0397441		LOC102724532///SP2-AS1	Parotid tissue	GSE40611	0.0413	-0.941453
FAM86FP	Peripheral blood	GSE66795	0.0498	-0.0397534		MYL6B	Parotid tissue	GSE40611	0.0346	-0.941556
KRTAP3-2	Peripheral blood	GSE66795	0.0333	-0.0397943		MROH1	Parotid tissue	GSE40611	0.0371	-0.941804
SPRED2	Peripheral blood	GSE66795	0.0268	-0.039938		FLVCR2	Parotid tissue	GSE40611	0.0238	-0.942263
SNORA47	Peripheral blood	GSE66795	0.028	-0.0399416		DCAF1	Parotid tissue	GSE40611	0.0113	-0.942916
AMTN	Peripheral blood	GSE66795	0.0325	-0.0399471		SUN1	Parotid tissue	GSE40611	0.0422	-0.943054
TESMIN	Peripheral blood	GSE66795	0.0404	-0.0399494		SIRT7	Parotid tissue	GSE40611	0.0456	-0.943737
TSGA10	Peripheral blood	GSE66795	0.0239	-0.039983		CARMN///MIR145	Parotid tissue	GSE40611	0.0173	-0.944112
RAC1	Peripheral blood	GSE66795	0.0348	-0.0400412		CKMT1A///CKMT1B	Parotid tissue	GSE40611	0.00785	-0.944359
TDO2	Peripheral blood	GSE66795	0.0157	-0.0400715		TMEM9	Parotid tissue	GSE40611	0.0121	-0.94476
SPAG17	Peripheral blood	GSE66795	0.0163	-0.0400976		UBR4	Parotid tissue	GSE40611	0.0496	-0.944908
RTKN	Peripheral blood	GSE66795	0.0108	-0.0401763		ATP2B2	Parotid tissue	GSE40611	0.0082	-0.945052
MOB3C	Peripheral blood	GSE66795	0.0192	-0.0401906		FMC1	Parotid tissue	GSE40611	0.0376	-0.945423
GABRA6	Peripheral blood	GSE66795	0.0446	-0.0402014		PHLDB3	Parotid tissue	GSE40611	0.0273	-0.94616
USP45	Peripheral blood	GSE66795	0.0485	-0.0402118		LOC100506922	Parotid tissue	GSE40611	0.0245	-0.946466
PKD1L1	Peripheral blood	GSE66795	0.0412	-0.040212		SDHAP2///SDHAP1///LOC220729///SDHA	Parotid tissue	GSE40611	0.0353	-0.946509
C1orf111	Peripheral blood	GSE66795	0.0158	-0.0402147		ARID1B	Parotid tissue	GSE40611	0.0317	-0.946994
MORC4	Peripheral blood	GSE66795	0.0366	-0.0402341		CIB2	Parotid tissue	GSE40611	0.0464	-0.947951
SUPT20HL2	Peripheral blood	GSE66795	0.0268	-0.0402392		KPTN	Parotid tissue	GSE40611	0.0341	-0.949457
RPL13AP17	Peripheral blood	GSE66795	0.0174	-0.0402713		PTX3	Parotid tissue	GSE40611	0.0211	-0.949468
EIF1AX	Peripheral blood	GSE66795	0.0395	-0.040281		DMTN	Parotid tissue	GSE40611	0.0383	-0.949526
PBOV1	Peripheral blood	GSE66795	0.026	-0.0402962		MECOM	Parotid tissue	GSE40611	0.0286	-0.95027
FLJ16779	Peripheral blood	GSE66795	0.00968	-0.0403172		CAPRIN1	Parotid tissue	GSE40611	0.024	-0.950459
CNTN1	Peripheral blood	GSE66795	0.043	-0.040357		LOC100233156///TEKT4P2///MAFIP	Parotid tissue	GSE40611	0.0249	-0.950487
FGF5	Peripheral blood	GSE66795	0.0165	-0.0404234		MIR7113///MIR4691///NDUFS8	Parotid tissue	GSE40611	0.0205	-0.950916
LOC105378292	Peripheral blood	GSE66795	0.0259	-0.0404341		GLRX3	Parotid tissue	GSE40611	0.0334	-0.95125
ING5	Peripheral blood	GSE66795	0.0215	-0.0405017		PNPLA2	Parotid tissue	GSE40611	0.00617	-0.951282
ANTXR1	Peripheral blood	GSE66795	0.0166	-0.0405535		SCN1B	Parotid tissue	GSE40611	0.0421	-0.951848
SLC7A10	Peripheral blood	GSE66795	0.0356	-0.0405837		FAM222B	Parotid tissue	GSE40611	0.0349	-0.952116
CLEC14A	Peripheral blood	GSE66795	0.0354	-0.0405868		MIR3682	Parotid tissue	GSE40611	0.00672	-0.952221
ATP9A	Peripheral blood	GSE66795	0.0333	-0.0405893		SURF4	Parotid tissue	GSE40611	0.0205	-0.952336
BNC2	Peripheral blood	GSE66795	0.0333	-0.0406179		LOC102725451///TPTEP1	Parotid tissue	GSE40611	0.0137	-0.952872
PAPLN	Peripheral blood	GSE66795	0.0403	-0.0406567		CELSR2	Parotid tissue	GSE40611	0.00437	-0.95307
OR4P4	Peripheral blood	GSE66795	0.0217	-0.0406759		CABLES1	Parotid tissue	GSE40611	0.0116	-0.953331
PGAM2	Peripheral blood	GSE66795	0.0234	-0.0407359		VWA5A	Parotid tissue	GSE40611	0.0093	-0.954067
SNX15	Peripheral blood	GSE66795	0.0251	-0.0407443		KCNMA1	Parotid tissue	GSE40611	0.0469	-0.954392
AXDND1	Peripheral blood	GSE66795	0.0355	-0.0407717		ZNF608	Parotid tissue	GSE40611	0.0154	-0.955029
TP53AIP1	Peripheral blood	GSE66795	0.0363	-0.0407982		GYG2	Parotid tissue	GSE40611	0.041	-0.955322
CAMKK1	Peripheral blood	GSE66795	0.00961	-0.0408217		KTN1	Parotid tissue	GSE40611	0.0188	-0.955375
GNAO1	Peripheral blood	GSE66795	0.0148	-0.0408307		SLC24A3	Parotid tissue	GSE40611	0.0142	-0.955542
PKIB	Peripheral blood	GSE66795	0.0069	-0.0408536		MPV17L2	Parotid tissue	GSE40611	0.0195	-0.95556
PNPLA4	Peripheral blood	GSE66795	0.0341	-0.0408949		HFE	Parotid tissue	GSE40611	0.0164	-0.955858
SLC5A12	Peripheral blood	GSE66795	0.0295	-0.0410007		TARBP2	Parotid tissue	GSE40611	0.00876	-0.956431
SPATA31E1	Peripheral blood	GSE66795	0.0351	-0.0410146		SYT7	Parotid tissue	GSE40611	0.0401	-0.956902
MIRLET7A1	Peripheral blood	GSE66795	0.0133	-0.0410448		ASH1L-AS1	Parotid tissue	GSE40611	0.00396	-0.957438
LOC389273	Peripheral blood	GSE66795	0.0374	-0.0411912		IMMP2L	Parotid tissue	GSE40611	0.044	-0.957772
SENP8	Peripheral blood	GSE66795	0.0325	-0.0412051		LOC145474	Parotid tissue	GSE40611	0.0392	-0.958389
EN2	Peripheral blood	GSE66795	0.0235	-0.0412486		CPQ	Parotid tissue	GSE40611	0.00688	-0.95924
OR10G9	Peripheral blood	GSE66795	0.0201	-0.0412557		DZIP1L	Parotid tissue	GSE40611	0.0199	-0.95966
PCDHGB3	Peripheral blood	GSE66795	0.018	-0.0413472		AGPAT3	Parotid tissue	GSE40611	0.0444	-0.959787
GGTLC1	Peripheral blood	GSE66795	0.0316	-0.0413662		ZNF559-ZNF177///ZNF177	Parotid tissue	GSE40611	0.0143	-0.960161
HAS2-AS1	Peripheral blood	GSE66795	0.0212	-0.0413828		STC1	Parotid tissue	GSE40611	0.0274	-0.96101
WNT2	Peripheral blood	GSE66795	0.00576	-0.04139		LOC102724250///LOC101930059///NBPF15///NBPF11///NBPF1	Parotid tissue	GSE40611	0.04	-0.961456
FNDC9	Peripheral blood	GSE66795	0.0207	-0.0414162		RAB40C	Parotid tissue	GSE40611	0.009	-0.962195
HRH3	Peripheral blood	GSE66795	0.00436	-0.04143		IL17RC	Parotid tissue	GSE40611	0.0199	-0.962303
HCN2	Peripheral blood	GSE66795	0.0144	-0.0414404		LOC100505715	Parotid tissue	GSE40611	0.0136	-0.962751
MYOC	Peripheral blood	GSE66795	0.0182	-0.041499		TESC	Parotid tissue	GSE40611	0.0467	-0.96307
ZNF705D	Peripheral blood	GSE66795	0.0306	-0.0415084		NT5C3B	Parotid tissue	GSE40611	0.0483	-0.963081
GABRA2	Peripheral blood	GSE66795	0.00955	-0.0415806		VPS37C	Parotid tissue	GSE40611	0.0391	-0.963157
PPP4R2	Peripheral blood	GSE66795	0.0196	-0.0416043		ACAT1	Parotid tissue	GSE40611	0.0331	-0.963161
RNU11	Peripheral blood	GSE66795	0.0321	-0.0416289		DBF4B	Parotid tissue	GSE40611	0.0395	-0.963475
HGH1	Peripheral blood	GSE66795	0.0142	-0.0416618		CORO1B	Parotid tissue	GSE40611	0.0078	-0.963616
MYO16	Peripheral blood	GSE66795	0.031	-0.0416709		TMC4	Parotid tissue	GSE40611	0.00642	-0.964461
ZNF829	Peripheral blood	GSE66795	0.013	-0.0417106		FAHD2CP	Parotid tissue	GSE40611	0.0301	-0.964681
RBM44	Peripheral blood	GSE66795	0.0323	-0.0417429		LOC652993	Parotid tissue	GSE40611	0.0411	-0.964772
DDX53	Peripheral blood	GSE66795	0.0142	-0.0417829		FAM19A5	Parotid tissue	GSE40611	0.0273	-0.964906
OR10H2	Peripheral blood	GSE66795	0.0489	-0.0417905		SLC12A8	Parotid tissue	GSE40611	0.0211	-0.964969
CMTM4	Peripheral blood	GSE66795	0.0107	-0.0418247		KDM6B	Parotid tissue	GSE40611	0.0106	-0.965393
GPIHBP1	Peripheral blood	GSE66795	0.0104	-0.0418516		ZNF133	Parotid tissue	GSE40611	0.0202	-0.965557
CALML6	Peripheral blood	GSE66795	0.0158	-0.0418611		ITPR3	Parotid tissue	GSE40611	0.0499	-0.965563
TAF1A	Peripheral blood	GSE66795	0.0246	-0.0419255		MMD	Parotid tissue	GSE40611	0.0104	-0.965685
PAX8	Peripheral blood	GSE66795	0.00729	-0.0419716		ITGB5	Parotid tissue	GSE40611	0.0045	-0.965728
KCNJ5	Peripheral blood	GSE66795	0.0225	-0.0420069		TOMM34	Parotid tissue	GSE40611	0.0254	-0.96581
KLHL41	Peripheral blood	GSE66795	0.021	-0.0420075		NELL1	Parotid tissue	GSE40611	0.0471	-0.966327
GPM6A	Peripheral blood	GSE66795	0.0247	-0.0420087		DTX3	Parotid tissue	GSE40611	0.00438	-0.966349
LOC100130453	Peripheral blood	GSE66795	0.0271	-0.0421269		DDX24	Parotid tissue	GSE40611	0.0423	-0.966423
RGS7	Peripheral blood	GSE66795	0.023	-0.0421908		TMEM178A	Parotid tissue	GSE40611	0.0337	-0.966642
NME5	Peripheral blood	GSE66795	0.0123	-0.0423178		DLK2	Parotid tissue	GSE40611	0.0199	-0.966646
MECR	Peripheral blood	GSE66795	0.0226	-0.042329		PIGZ	Parotid tissue	GSE40611	0.0129	-0.967249
TCIRG1	Peripheral blood	GSE66795	0.0357	-0.0423651		ABCC6P1	Parotid tissue	GSE40611	0.0206	-0.967343
SLC13A1	Peripheral blood	GSE66795	0.0351	-0.0424035		C1QTNF1-AS1	Parotid tissue	GSE40611	0.0398	-0.967392
FAT2	Peripheral blood	GSE66795	0.0258	-0.0424116		OBP2A	Parotid tissue	GSE40611	0.049	-0.967439
MBLAC1	Peripheral blood	GSE66795	0.0452	-0.0424567		EGR3	Parotid tissue	GSE40611	0.0308	-0.968159
RUFY2	Peripheral blood	GSE66795	0.0254	-0.0424583		MIR6878///TARS2	Parotid tissue	GSE40611	0.0283	-0.968173
CBFA2T2	Peripheral blood	GSE66795	0.0321	-0.0424959		LINC01213	Parotid tissue	GSE40611	0.0353	-0.96866
[truncated: 2,333 more rows]

## Sheet: Table S4
Table S4: The Genes in the modules related to the level of B cells in the peripheral blood of pSS patients
Symbol	Module	Related to
ABCB9	lightgreen	Naïve B cell
AEBP1	lightgreen	Naïve B cell
AFF3	lightgreen	Naïve B cell
BACH2	lightgreen	Naïve B cell
BANK1	lightgreen	Naïve B cell
BCL11A	lightgreen	Naïve B cell
BEND5	lightgreen	Naïve B cell
BLK	lightgreen	Naïve B cell
BRDG1	lightgreen	Naïve B cell
C11orf80	lightgreen	Naïve B cell
C4orf34	lightgreen	Naïve B cell
C8orf13	lightgreen	Naïve B cell
C9orf45	lightgreen	Naïve B cell
CBLN3	lightgreen	Naïve B cell
CCDC106	lightgreen	Naïve B cell
CCNB2	lightgreen	Naïve B cell
CD19	lightgreen	Naïve B cell
CD22	lightgreen	Naïve B cell
CD72	lightgreen	Naïve B cell
CD79A	lightgreen	Naïve B cell
CD79B	lightgreen	Naïve B cell
CD83	lightgreen	Naïve B cell
CDC20	lightgreen	Naïve B cell
CDC45L	lightgreen	Naïve B cell
CNFN	lightgreen	Naïve B cell
CNTNAP2	lightgreen	Naïve B cell
COBLL1	lightgreen	Naïve B cell
CPNE5	lightgreen	Naïve B cell
CRELD2	lightgreen	Naïve B cell
CXCR5	lightgreen	Naïve B cell
CXXC5	lightgreen	Naïve B cell
CYBASC3	lightgreen	Naïve B cell
DENND5B	lightgreen	Naïve B cell
DFNA5	lightgreen	Naïve B cell
DTX1	lightgreen	Naïve B cell
E2F5	lightgreen	Naïve B cell
EBF1	lightgreen	Naïve B cell
FAIM3	lightgreen	Naïve B cell
FAM129C	lightgreen	Naïve B cell
FAM167A	lightgreen	Naïve B cell
FAM30A	lightgreen	Naïve B cell
FAM43A	lightgreen	Naïve B cell
FCER2	lightgreen	Naïve B cell
FCRL2	lightgreen	Naïve B cell
FCRL3	lightgreen	Naïve B cell
FCRL5	lightgreen	Naïve B cell
FCRLA	lightgreen	Naïve B cell
GGA2	lightgreen	Naïve B cell
GNG7	lightgreen	Naïve B cell
HLA-DOA	lightgreen	Naïve B cell
HLA-DOB	lightgreen	Naïve B cell
HLA-DQA1	lightgreen	Naïve B cell
HLA-DQB1	lightgreen	Naïve B cell
HVCN1	lightgreen	Naïve B cell
IGJ	lightgreen	Naïve B cell
IGLL1	lightgreen	Naïve B cell
IGLL3	lightgreen	Naïve B cell
IRF8	lightgreen	Naïve B cell
ITM2C	lightgreen	Naïve B cell
KIAA0125	lightgreen	Naïve B cell
KIAA1683	lightgreen	Naïve B cell
KMO	lightgreen	Naïve B cell
LAMA5	lightgreen	Naïve B cell
LAMC1	lightgreen	Naïve B cell
LIMS2	lightgreen	Naïve B cell
LOC100129907	lightgreen	Naïve B cell
LOC100130458	lightgreen	Naïve B cell
LOC100133678	lightgreen	Naïve B cell
LOC100134331	lightgreen	Naïve B cell
LOC283663	lightgreen	Naïve B cell
LOC642113	lightgreen	Naïve B cell
LOC647450	lightgreen	Naïve B cell
LOC647460	lightgreen	Naïve B cell
LOC647506	lightgreen	Naïve B cell
LOC649210	lightgreen	Naïve B cell
LOC649923	lightgreen	Naïve B cell
LOC651751	lightgreen	Naïve B cell
LOC652493	lightgreen	Naïve B cell
LOC652694	lightgreen	Naïve B cell
LOC652775	lightgreen	Naïve B cell
LOC728014	lightgreen	Naïve B cell
LOC730525	lightgreen	Naïve B cell
LOC90925	lightgreen	Naïve B cell
LPAR5	lightgreen	Naïve B cell
MGC29506	lightgreen	Naïve B cell
MGC39372	lightgreen	Naïve B cell
MS4A1	lightgreen	Naïve B cell
OSBPL10	lightgreen	Naïve B cell
P2RY10	lightgreen	Naïve B cell
PACAP	lightgreen	Naïve B cell
PIK3C2B	lightgreen	Naïve B cell
PNOC	lightgreen	Naïve B cell
POU2AF1	lightgreen	Naïve B cell
PPAPDC1B	lightgreen	Naïve B cell
PPP1R14A	lightgreen	Naïve B cell
PRICKLE1	lightgreen	Naïve B cell
QSOX2	lightgreen	Naïve B cell
RASGRP3	lightgreen	Naïve B cell
RUNDC2A	lightgreen	Naïve B cell
SDF2L1	lightgreen	Naïve B cell
SEL1L3	lightgreen	Naïve B cell
SETBP1	lightgreen	Naïve B cell
SNX22	lightgreen	Naïve B cell
SPIB	lightgreen	Naïve B cell
STAP1	lightgreen	Naïve B cell
STRBP	lightgreen	Naïve B cell
SWAP70	lightgreen	Naïve B cell
TCF3	lightgreen	Naïve B cell
TCF4	lightgreen	Naïve B cell
TCL1A	lightgreen	Naïve B cell
TCTN1	lightgreen	Naïve B cell
TIMELESS	lightgreen	Naïve B cell
TLR10	lightgreen	Naïve B cell
TMEM156	lightgreen	Naïve B cell
TNFRSF13B	lightgreen	Naïve B cell
TNFRSF13C	lightgreen	Naïve B cell
TNFRSF17	lightgreen	Naïve B cell
TSPAN13	lightgreen	Naïve B cell
TSPAN3	lightgreen	Naïve B cell
TXNDC5	lightgreen	Naïve B cell
VPREB1	lightgreen	Naïve B cell
VPREB3	lightgreen	Naïve B cell
ZBTB24	lightgreen	Naïve B cell
ZBTB32	lightgreen	Naïve B cell
ZDHHC23	lightgreen	Naïve B cell
AATF	blue	Memory B cell
ABHD10	blue	Memory B cell
ABI3	blue	Memory B cell
ACAD9	blue	Memory B cell
ACBD3	blue	Memory B cell
ACN9	blue	Memory B cell
ACO1	blue	Memory B cell
ACO2	blue	Memory B cell
ACP1	blue	Memory B cell
ACTN4	blue	Memory B cell
ACTR10	blue	Memory B cell
ACTR1A	blue	Memory B cell
ACTR6	blue	Memory B cell
ADCK1	blue	Memory B cell
AGXT2L2	blue	Memory B cell
AIMP2	blue	Memory B cell
ALDOC	blue	Memory B cell
ALG13	blue	Memory B cell
ALG5	blue	Memory B cell
ANAPC10	blue	Memory B cell
ANKRD33	blue	Memory B cell
ANKRD50	blue	Memory B cell
ANKRD57	blue	Memory B cell
ANXA1	blue	Memory B cell
AP1S2	blue	Memory B cell
AP3S1	blue	Memory B cell
APEH	blue	Memory B cell
APIP	blue	Memory B cell
APLP2	blue	Memory B cell
APOBEC3C	blue	Memory B cell
ARAF	blue	Memory B cell
ARFGAP2	blue	Memory B cell
ARHGDIA	blue	Memory B cell
ARHGEF2	blue	Memory B cell
ARID3A	blue	Memory B cell
ARPC3	blue	Memory B cell
ARV1	blue	Memory B cell
ASXL2	blue	Memory B cell
ATG2A	blue	Memory B cell
ATG3	blue	Memory B cell
ATG5	blue	Memory B cell
ATP13A1	blue	Memory B cell
ATP2A3	blue	Memory B cell
ATP6V0A1	blue	Memory B cell
ATP6V0A2	blue	Memory B cell
ATP6V1G1	blue	Memory B cell
ATXN2	blue	Memory B cell
ATXN7L3	blue	Memory B cell
B2M	blue	Memory B cell
B3GALT6	blue	Memory B cell
BAT2	blue	Memory B cell
BCAP31	blue	Memory B cell
BCAT1	blue	Memory B cell
BCKDK	blue	Memory B cell
BCL9	blue	Memory B cell
BET1L	blue	Memory B cell
BRD3	blue	Memory B cell
BRIX1	blue	Memory B cell
BRPF1	blue	Memory B cell
BTBD10	blue	Memory B cell
BTBD12	blue	Memory B cell
BTBD2	blue	Memory B cell
BTF3L4	blue	Memory B cell
C10orf128	blue	Memory B cell
C11orf46	blue	Memory B cell
C14orf129	blue	Memory B cell
C14orf142	blue	Memory B cell
C14orf147	blue	Memory B cell
C14orf166	blue	Memory B cell
C14orf173	blue	Memory B cell
C14orf28	blue	Memory B cell
C14orf32	blue	Memory B cell
C14orf93	blue	Memory B cell
C15orf52	blue	Memory B cell
C15orf57	blue	Memory B cell
C16orf61	blue	Memory B cell
C17orf48	blue	Memory B cell
C17orf91	blue	Memory B cell
C18orf8	blue	Memory B cell
C19orf54	blue	Memory B cell
C1orf85	blue	Memory B cell
C1orf93	blue	Memory B cell
C20orf100	blue	Memory B cell
C20orf27	blue	Memory B cell
C20orf43	blue	Memory B cell
C20orf55	blue	Memory B cell
C3orf38	blue	Memory B cell
C4orf27	blue	Memory B cell
C5orf37	blue	Memory B cell
C6orf173	blue	Memory B cell
C7orf23	blue	Memory B cell
C7orf26	blue	Memory B cell
C7orf27	blue	Memory B cell
C7orf44	blue	Memory B cell
C8orf16	blue	Memory B cell
C8orf76	blue	Memory B cell
C9orf123	blue	Memory B cell
C9orf164	blue	Memory B cell
CABC1	blue	Memory B cell
CABIN1	blue	Memory B cell
CALM2	blue	Memory B cell
CALM3	blue	Memory B cell
CANX	blue	Memory B cell
CAPNS1	blue	Memory B cell
CAPZA2	blue	Memory B cell
CARD9	blue	Memory B cell
CASP1	blue	Memory B cell
CASP3	blue	Memory B cell
CBARA1	blue	Memory B cell
CBX6	blue	Memory B cell
CCDC58	blue	Memory B cell
CCDC59	blue	Memory B cell
CCDC86	blue	Memory B cell
CD226	blue	Memory B cell
CD300C	blue	Memory B cell
CD4	blue	Memory B cell
CD82	blue	Memory B cell
CD97	blue	Memory B cell
CDC2L2	blue	Memory B cell
CDC40	blue	Memory B cell
CDC42EP2	blue	Memory B cell
CDK5RAP3	blue	Memory B cell
CEBPG	blue	Memory B cell
CENTG3	blue	Memory B cell
CGRRF1	blue	Memory B cell
CHD4	blue	Memory B cell
CHMP2A	blue	Memory B cell
CHMP5	blue	Memory B cell
CHPF2	blue	Memory B cell
CIC	blue	Memory B cell
CLASP1	blue	Memory B cell
CLCN7	blue	Memory B cell
CLEC2B	blue	Memory B cell
CLN5	blue	Memory B cell
CLNS1A	blue	Memory B cell
CLOCK	blue	Memory B cell
CMAH	blue	Memory B cell
CNNM3	blue	Memory B cell
CNOT3	blue	Memory B cell
COASY	blue	Memory B cell
COG1	blue	Memory B cell
COMMD10	blue	Memory B cell
COMMD2	blue	Memory B cell
COMMD8	blue	Memory B cell
COPA	blue	Memory B cell
COPS5	blue	Memory B cell
COQ10A	blue	Memory B cell
COQ10B	blue	Memory B cell
COQ2	blue	Memory B cell
CRBN	blue	Memory B cell
CRKRS	blue	Memory B cell
CRLS1	blue	Memory B cell
CSF1R	blue	Memory B cell
CSK	blue	Memory B cell
CSTF2	blue	Memory B cell
CTSZ	blue	Memory B cell
CUTC	blue	Memory B cell
CWF19L2	blue	Memory B cell
CXCL10	blue	Memory B cell
CXCL16	blue	Memory B cell
CYB5R3	blue	Memory B cell
CYBB	blue	Memory B cell
CYLN2	blue	Memory B cell
CYP27A1	blue	Memory B cell
DAGLB	blue	Memory B cell
DBNL	blue	Memory B cell
DCAF10	blue	Memory B cell
DCTN1	blue	Memory B cell
DDA1	blue	Memory B cell
DDX27	blue	Memory B cell
DEDD2	blue	Memory B cell
DENND1C	blue	Memory B cell
DGCR2	blue	Memory B cell
DGKQ	blue	Memory B cell
DIAPH1	blue	Memory B cell
DNAJA1	blue	Memory B cell
DNAJC15	blue	Memory B cell
DNAJC8	blue	Memory B cell
DNASE2	blue	Memory B cell
DNHD1	blue	Memory B cell
DPY19L1	blue	Memory B cell
DUS2L	blue	Memory B cell
DYNLT1	blue	Memory B cell
E2F4	blue	Memory B cell
EBI2	blue	Memory B cell
EEF1E1	blue	Memory B cell
EFHD2	blue	Memory B cell
EFTUD2	blue	Memory B cell
EIF2C1	blue	Memory B cell
EIF4A1	blue	Memory B cell
EMILIN2	blue	Memory B cell
EML3	blue	Memory B cell
EPN1	blue	Memory B cell
ERAL1	blue	Memory B cell
EVI2A	blue	Memory B cell
EVI5L	blue	Memory B cell
FADD	blue	Memory B cell
FAM102B	blue	Memory B cell
FAM110A	blue	Memory B cell
FAM127A	blue	Memory B cell
FAM129B	blue	Memory B cell
FAM36A	blue	Memory B cell
FAM44B	blue	Memory B cell
FAM76B	blue	Memory B cell
FAM96A	blue	Memory B cell
FBS1	blue	Memory B cell
FBXO8	blue	Memory B cell
FBXW9	blue	Memory B cell
FCER1A	blue	Memory B cell
FEM1C	blue	Memory B cell
FERMT3	blue	Memory B cell
FHOD1	blue	Memory B cell
FIG4	blue	Memory B cell
FKBP3	blue	Memory B cell
FKBP4	blue	Memory B cell
FLII	blue	Memory B cell
FLJ20254	blue	Memory B cell
FMO2	blue	Memory B cell
FNTB	blue	Memory B cell
FOSB	blue	Memory B cell
FOXJ2	blue	Memory B cell
FRAG1	blue	Memory B cell
FRMD8	blue	Memory B cell
FSCN1	blue	Memory B cell
G6PD	blue	Memory B cell
GALNS	blue	Memory B cell
GARS	blue	Memory B cell
GATAD2A	blue	Memory B cell
GBF1	blue	Memory B cell
GDI1	blue	Memory B cell
GIN1	blue	Memory B cell
GIT1	blue	Memory B cell
GLA	blue	Memory B cell
GLCE	blue	Memory B cell
GLO1	blue	Memory B cell
GMFB	blue	Memory B cell
GMIP	blue	Memory B cell
GNL3	blue	Memory B cell
GNL3L	blue	Memory B cell
GNPDA1	blue	Memory B cell
GPKOW	blue	Memory B cell
GPN1	blue	Memory B cell
GPN2	blue	Memory B cell
GPR132	blue	Memory B cell
GPX7	blue	Memory B cell
GRAMD1A	blue	Memory B cell
GSTP1	blue	Memory B cell
GTF2A2	blue	Memory B cell
GTF2E2	blue	Memory B cell
GTF2F1	blue	Memory B cell
GTF2F2	blue	Memory B cell
GTF3A	blue	Memory B cell
GUSB	blue	Memory B cell
GZMK	blue	Memory B cell
HDAC6	blue	Memory B cell
HDDC2	blue	Memory B cell
HECTD3	blue	Memory B cell
HIGD1A	blue	Memory B cell
HLA-DRB3	blue	Memory B cell
HLA-DRB6	blue	Memory B cell
HMG20B	blue	Memory B cell
HMGB2	blue	Memory B cell
HMOX1	blue	Memory B cell
HOXA6	blue	Memory B cell
HS1BP3	blue	Memory B cell
HSF2	blue	Memory B cell
HSP90AA1	blue	Memory B cell
HSPA14	blue	Memory B cell
HSPB1	blue	Memory B cell
HSZFP36	blue	Memory B cell
ICOS	blue	Memory B cell
IL2RG	blue	Memory B cell
ILK	blue	Memory B cell
INPPL1	blue	Memory B cell
INSL3	blue	Memory B cell
INTS3	blue	Memory B cell
IPO11	blue	Memory B cell
IRAK1	blue	Memory B cell
ISG20L2	blue	Memory B cell
ITGA5	blue	Memory B cell
ITGAL	blue	Memory B cell
ITPK1	blue	Memory B cell
JUND	blue	Memory B cell
KBTBD8	blue	Memory B cell
KCNN4	blue	Memory B cell
KCTD9	blue	Memory B cell
KDELR1	blue	Memory B cell
KHSRP	blue	Memory B cell
KIAA0020	blue	Memory B cell
KIAA0460	blue	Memory B cell
KIAA0513	blue	Memory B cell
KIAA0562	blue	Memory B cell
KIAA1949	blue	Memory B cell
KIF20B	blue	Memory B cell
KLHDC2	blue	Memory B cell
KLHL18	blue	Memory B cell
KLRF1	blue	Memory B cell
KPNA6	blue	Memory B cell
KTELC1	blue	Memory B cell
LARP7	blue	Memory B cell
LASS2	blue	Memory B cell
LASS6	blue	Memory B cell
LDOC1	blue	Memory B cell
LOC100128086	blue	Memory B cell
LOC100128196	blue	Memory B cell
LOC100128266	blue	Memory B cell
LOC100129086	blue	Memory B cell
LOC100130886	blue	Memory B cell
LOC100132324	blue	Memory B cell
LOC100132425	blue	Memory B cell
LOC255783	blue	Memory B cell
LOC282997	blue	Memory B cell
LOC285908	blue	Memory B cell
LOC388789	blue	Memory B cell
LOC642033	blue	Memory B cell
LOC642197	blue	Memory B cell
LOC642489	blue	Memory B cell
LOC643738	blue	Memory B cell
LOC645094	blue	Memory B cell
LOC646197	blue	Memory B cell
LOC646476	blue	Memory B cell
LOC648470	blue	Memory B cell
LOC652616	blue	Memory B cell
LOC653888	blue	Memory B cell
LOC654191	blue	Memory B cell
LOC654260	blue	Memory B cell
LOC728059	blue	Memory B cell
LOC728556	blue	Memory B cell
LOC729040	blue	Memory B cell
LOC729608	blue	Memory B cell
LOC730173	blue	Memory B cell
LRRC25	blue	Memory B cell
LSM14A	blue	Memory B cell
LSP1	blue	Memory B cell
LXN	blue	Memory B cell
LYPLAL1	blue	Memory B cell
MAGOH	blue	Memory B cell
MAP2K1IP1	blue	Memory B cell
MAP3K11	blue	Memory B cell
MAP3K14	blue	Memory B cell
MAP4K2	blue	Memory B cell
MAPK3	blue	Memory B cell
MAST3	blue	Memory B cell
MED12	blue	Memory B cell
MED28	blue	Memory B cell
MED30	blue	Memory B cell
MED7	blue	Memory B cell
MEF2D	blue	Memory B cell
MEMO1	blue	Memory B cell
METTL5	blue	Memory B cell
MFN2	blue	Memory B cell
MFSD10	blue	Memory B cell
MGAT4A	blue	Memory B cell
MGC71993	blue	Memory B cell
MGRN1	blue	Memory B cell
MIB1	blue	Memory B cell
MICALL1	blue	Memory B cell
MIDN	blue	Memory B cell
MITD1	blue	Memory B cell
MKL1	blue	Memory B cell
MLEC	blue	Memory B cell
MLF2	blue	Memory B cell
MLL4	blue	Memory B cell
MNT	blue	Memory B cell
MON1B	blue	Memory B cell
MRPL1	blue	Memory B cell
MRPL3	blue	Memory B cell
MS4A6A	blue	Memory B cell
MSRA	blue	Memory B cell
MTF1	blue	Memory B cell
MTHFD2	blue	Memory B cell
MYB	blue	Memory B cell
MYNN	blue	Memory B cell
MYO1G	blue	Memory B cell
MYST2	blue	Memory B cell
N4BP1	blue	Memory B cell
NAB1	blue	Memory B cell
NAPRT1	blue	Memory B cell
NBPF20	blue	Memory B cell
NDE1	blue	Memory B cell
NDUFAB1	blue	Memory B cell
NDUFB5	blue	Memory B cell
NFE2L1	blue	Memory B cell
NFKBIZ	blue	Memory B cell
NIF3L1	blue	Memory B cell
NMD3	blue	Memory B cell
NRIP1	blue	Memory B cell
NSA2	blue	Memory B cell
NSMCE2	blue	Memory B cell
NT5C3	blue	Memory B cell
NUCB1	blue	Memory B cell
NUCB2	blue	Memory B cell
NUDT3	blue	Memory B cell
NUFIP2	blue	Memory B cell
OCEL1	blue	Memory B cell
OGFR	blue	Memory B cell
OSBP	blue	Memory B cell
OSBPL5	blue	Memory B cell
OSTC	blue	Memory B cell
OTUD5	blue	Memory B cell
OTUD6B	blue	Memory B cell
OVGP1	blue	Memory B cell
OXA1L	blue	Memory B cell
P15RS	blue	Memory B cell
P2RY5	blue	Memory B cell
PACSIN1	blue	Memory B cell
PAF1	blue	Memory B cell
PBXIP1	blue	Memory B cell
PCCB	blue	Memory B cell
PCMT1	blue	Memory B cell
PCNX	blue	Memory B cell
PCSK5	blue	Memory B cell
PDCD10	blue	Memory B cell
PDCD2	blue	Memory B cell
PDE4D	blue	Memory B cell
PDLIM1	blue	Memory B cell
PDPR	blue	Memory B cell
PDS5B	blue	Memory B cell
PDXK	blue	Memory B cell
PEX14	blue	Memory B cell
PHF23	blue	Memory B cell
PIAS1	blue	Memory B cell
PIAS4	blue	Memory B cell
PIGK	blue	Memory B cell
PIK3CD	blue	Memory B cell
PIK3R2	blue	Memory B cell
PIP5K1C	blue	Memory B cell
PITPNA	blue	Memory B cell
PITPNM1	blue	Memory B cell
PKM2	blue	Memory B cell
PLA2G15	blue	Memory B cell
PLCB2	blue	Memory B cell
PLCXD1	blue	Memory B cell
PLD2	blue	Memory B cell
PLEKHG3	blue	Memory B cell
PLEKHO2	blue	Memory B cell
PLOD1	blue	Memory B cell
PLOD3	blue	Memory B cell
PLP2	blue	Memory B cell
PLXNB2	blue	Memory B cell
PNPLA6	blue	Memory B cell
POLB	blue	Memory B cell
POLR3GL	blue	Memory B cell
POMZP3	blue	Memory B cell
POU2F1	blue	Memory B cell
PPA1	blue	Memory B cell
PPP1CB	blue	Memory B cell
PPP1R11	blue	Memory B cell
PPPDE1	blue	Memory B cell
PRAF2	blue	Memory B cell
PRAM1	blue	Memory B cell
PRKD2	blue	Memory B cell
PRMT2	blue	Memory B cell
PRR14	blue	Memory B cell
PSMA2	blue	Memory B cell
PSMC6	blue	Memory B cell
PSMD10	blue	Memory B cell
PSMD14	blue	Memory B cell
PSMG1	blue	Memory B cell
PTS	blue	Memory B cell
PWWP2A	blue	Memory B cell
PXMP3	blue	Memory B cell
PYGB	blue	Memory B cell
R3HDM2	blue	Memory B cell
RAB35	blue	Memory B cell
RAB40C	blue	Memory B cell
RAB5B	blue	Memory B cell
RAB5C	blue	Memory B cell
RAB8B	blue	Memory B cell
RALA	blue	Memory B cell
RAP2A	blue	Memory B cell
RARS	blue	Memory B cell
RAVER1	blue	Memory B cell
RBM12B	blue	Memory B cell
RBM15	blue	Memory B cell
RBM42	blue	Memory B cell
RCN2	blue	Memory B cell
RELB	blue	Memory B cell
REXO2	blue	Memory B cell
RFX1	blue	Memory B cell
RFX7	blue	Memory B cell
RGS1	blue	Memory B cell
RGS18	blue	Memory B cell
RHOG	blue	Memory B cell
RIPK1	blue	Memory B cell
RIPK3	blue	Memory B cell
RLTPR	blue	Memory B cell
RNASEH2A	blue	Memory B cell
RNASEK	blue	Memory B cell
RNF167	blue	Memory B cell
RNF219	blue	Memory B cell
RNF31	blue	Memory B cell
RNH1	blue	Memory B cell
RNPEP	blue	Memory B cell
RPF2	blue	Memory B cell
RPL28	blue	Memory B cell
RPS6KA5	blue	Memory B cell
RSBN1	blue	Memory B cell
RXRA	blue	Memory B cell
RXRB	blue	Memory B cell
SAFB2	blue	Memory B cell
SAP130	blue	Memory B cell
SASH3	blue	Memory B cell
SBF1	blue	Memory B cell
SC5DL	blue	Memory B cell
SCAMP2	blue	Memory B cell
SCAP	blue	Memory B cell
SCOC	blue	Memory B cell
SCRN1	blue	Memory B cell
SCYL1	blue	Memory B cell
SEC11A	blue	Memory B cell
SEMA4A	blue	Memory B cell
SEPN1	blue	Memory B cell
SERBP1	blue	Memory B cell
SETDB1	blue	Memory B cell
SF3A2	blue	Memory B cell
SFRS6	blue	Memory B cell
SFT2D1	blue	Memory B cell
SH2B1	blue	Memory B cell
SH2D1A	blue	Memory B cell
SH2D1B	blue	Memory B cell
SH3BP1	blue	Memory B cell
SHFM1	blue	Memory B cell
SIDT2	blue	Memory B cell
SIGLEC10	blue	Memory B cell
SIPA1	blue	Memory B cell
SKIV2L	blue	Memory B cell
SLC24A6	blue	Memory B cell
SLC27A3	blue	Memory B cell
SLC35C1	blue	Memory B cell
SLC38A6	blue	Memory B cell
SLC43A2	blue	Memory B cell
SLC44A2	blue	Memory B cell
SLC5A6	blue	Memory B cell
SLC9A3R1	blue	Memory B cell
SLU7	blue	Memory B cell
SMAP2	blue	Memory B cell
SMARCB1	blue	Memory B cell
SMARCD2	blue	Memory B cell
SMG5	blue	Memory B cell
SNORA25	blue	Memory B cell
SNX16	blue	Memory B cell
SNX2	blue	Memory B cell
SPHK2	blue	Memory B cell
SPNS1	blue	Memory B cell
SPRED1	blue	Memory B cell
SPTAN1	blue	Memory B cell
SSH1	blue	Memory B cell
SSU72	blue	Memory B cell
STAM2	blue	Memory B cell
STARD3NL	blue	Memory B cell
STIM1	blue	Memory B cell
STK38L	blue	Memory B cell
STRN3	blue	Memory B cell
STX4	blue	Memory B cell
STYXL1	blue	Memory B cell
SUV39H1	blue	Memory B cell
SUZ12	blue	Memory B cell
SYMPK	blue	Memory B cell
SYTL3	blue	Memory B cell
TAGLN	blue	Memory B cell
TAPBPL	blue	Memory B cell
TAX1BP1	blue	Memory B cell
TBC1D15	blue	Memory B cell
TBC1D9B	blue	Memory B cell
TBL1XR1	blue	Memory B cell
TCF25	blue	Memory B cell
TECPR1	blue	Memory B cell
TERF2	blue	Memory B cell
TFRC	blue	Memory B cell
TGFBI	blue	Memory B cell
THOC7	blue	Memory B cell
THUMPD2	blue	Memory B cell
TIAF1	blue	Memory B cell
TIMP1	blue	Memory B cell
TINP1	blue	Memory B cell
TLR9	blue	Memory B cell
TM7SF3	blue	Memory B cell
TMED10	blue	Memory B cell
TMED10P	blue	Memory B cell
TMED2	blue	Memory B cell
TMEM118	blue	Memory B cell
TMEM126B	blue	Memory B cell
TMEM14B	blue	Memory B cell
TMEM165	blue	Memory B cell
TMEM184B	blue	Memory B cell
TMEM214	blue	Memory B cell
TMEM216	blue	Memory B cell
TMEM60	blue	Memory B cell
TNFAIP6	blue	Memory B cell
TNFAIP8L1	blue	Memory B cell
TNIP1	blue	Memory B cell
TOM1	blue	Memory B cell
TOMM40	blue	Memory B cell
TOP3A	blue	Memory B cell
TOR1A	blue	Memory B cell
TRABD	blue	Memory B cell
TRAPPC1	blue	Memory B cell
TRAPPC9	blue	Memory B cell
TRIM28	blue	Memory B cell
TRIM46	blue	Memory B cell
TRIM66	blue	Memory B cell
TRIP4	blue	Memory B cell
TSC22D2	blue	Memory B cell
TSC22D4	blue	Memory B cell
TTC13	blue	Memory B cell
TTC14	blue	Memory B cell
TTC15	blue	Memory B cell
TTLL12	blue	Memory B cell
TTYH3	blue	Memory B cell
TUBA1B	blue	Memory B cell
TUBA1C	blue	Memory B cell
TUBGCP2	blue	Memory B cell
TWF2	blue	Memory B cell
U2AF1	blue	Memory B cell
UBA1	blue	Memory B cell
UBA3	blue	Memory B cell
UBA7	blue	Memory B cell
UBE2J1	blue	Memory B cell
UBE4B	blue	Memory B cell
UCP2	blue	Memory B cell
UGDH	blue	Memory B cell
UPF1	blue	Memory B cell
USP15	blue	Memory B cell
USP7	blue	Memory B cell
VAMP2	blue	Memory B cell
VAMP4	blue	Memory B cell
VAMP7	blue	Memory B cell
VPS39	blue	Memory B cell
WARS	blue	Memory B cell
WASL	blue	Memory B cell
WDFY1	blue	Memory B cell
WDR41	blue	Memory B cell
WHSC2	blue	Memory B cell
WNT10A	blue	Memory B cell
XAB2	blue	Memory B cell
YPEL5	blue	Memory B cell
YTHDF3	blue	Memory B cell
ZBED1	blue	Memory B cell
ZBTB45	blue	Memory B cell
ZC3H15	blue	Memory B cell
ZCWPW1	blue	Memory B cell
ZFAND1	blue	Memory B cell
ZFC3H1	blue	Memory B cell
ZFHX3	blue	Memory B cell
ZHX2	blue	Memory B cell
ZMYM1	blue	Memory B cell
ZNF142	blue	Memory B cell
ZNF213	blue	Memory B cell
ZNF22	blue	Memory B cell
ZNF26	blue	Memory B cell
ZNF271	blue	Memory B cell
ZNF277	blue	Memory B cell
ZNF282	blue	Memory B cell
ZNF296	blue	Memory B cell
ZNF317	blue	Memory B cell
ZNF385A	blue	Memory B cell
ZNF444	blue	Memory B cell
ZNF672	blue	Memory B cell
ZNF701	blue	Memory B cell
ZNF777	blue	Memory B cell
ZNF816A	blue	Memory B cell
ZNF845	blue	Memory B cell
ZP3	blue	Memory B cell
ZSCAN16	blue	Memory B cell
ZSWIM4	blue	Memory B cell
ZUFSP	blue	Memory B cell

## Sheet: Table S5
Table S5: The Genes in the modules related to the level of B cells in the parotid tissue of pSS patients
Symbol	Module	Related to
AC006129.2	turquoise	Naïve B cell
AC079767.4	turquoise	Naïve B cell
ACER1	turquoise	Naïve B cell
ACKR1	turquoise	Naïve B cell
ACSL5	turquoise	Naïve B cell
ADAMDEC1	turquoise	Naïve B cell
ADAMTS3	turquoise	Naïve B cell
ADAMTS4	turquoise	Naïve B cell
ADCY7	turquoise	Naïve B cell
ADRA2A	turquoise	Naïve B cell
AGAP9	turquoise	Naïve B cell
AICDA	turquoise	Naïve B cell
AKR1B10	turquoise	Naïve B cell
AKT1	turquoise	Naïve B cell
AL132709.8	turquoise	Naïve B cell
ALPK2	turquoise	Naïve B cell
AMDHD1	turquoise	Naïve B cell
AMICA1	turquoise	Naïve B cell
ANKRD55	turquoise	Naïve B cell
ANP32A-IT1	turquoise	Naïve B cell
ANP32D	turquoise	Naïve B cell
AP000347.2	turquoise	Naïve B cell
AP4M1	turquoise	Naïve B cell
ARHGAP11A	turquoise	Naïve B cell
ARHGEF16	turquoise	Naïve B cell
ARNT2	turquoise	Naïve B cell
ASPM	turquoise	Naïve B cell
ATAD3A	turquoise	Naïve B cell
ATAD3C	turquoise	Naïve B cell
ATOH1	turquoise	Naïve B cell
ATP10D	turquoise	Naïve B cell
ATXN8OS	turquoise	Naïve B cell
AX748157	turquoise	Naïve B cell
AZGP1P1	turquoise	Naïve B cell
B3GNT8	turquoise	Naïve B cell
BANK1	turquoise	Naïve B cell
BC048997	turquoise	Naïve B cell
BCL2A1	turquoise	Naïve B cell
BEND4	turquoise	Naïve B cell
BIN2	turquoise	Naïve B cell
BOK	turquoise	Naïve B cell
BST2	turquoise	Naïve B cell
BTBD17	turquoise	Naïve B cell
BTK	turquoise	Naïve B cell
BTLA	turquoise	Naïve B cell
BTN3A3	turquoise	Naïve B cell
BUB1B	turquoise	Naïve B cell
BYSL	turquoise	Naïve B cell
C11orf21	turquoise	Naïve B cell
C12orf5	turquoise	Naïve B cell
C12orf79	turquoise	Naïve B cell
C15orf48	turquoise	Naïve B cell
C16orf54	turquoise	Naïve B cell
C17orf99	turquoise	Naïve B cell
C1QB	turquoise	Naïve B cell
C20orf173	turquoise	Naïve B cell
C7	turquoise	Naïve B cell
C9orf163	turquoise	Naïve B cell
CALM1	turquoise	Naïve B cell
CASP3	turquoise	Naïve B cell
CATSPERD	turquoise	Naïve B cell
CBFA2T3	turquoise	Naïve B cell
CCDC109B	turquoise	Naïve B cell
CCDC148-AS1	turquoise	Naïve B cell
CCL18	turquoise	Naïve B cell
CCL19	turquoise	Naïve B cell
CCL20	turquoise	Naïve B cell
CCL21	turquoise	Naïve B cell
CCL27	turquoise	Naïve B cell
CCR5	turquoise	Naïve B cell
CCR6	turquoise	Naïve B cell
CD180	turquoise	Naïve B cell
CD19	turquoise	Naïve B cell
CD1C	turquoise	Naïve B cell
CD1D	turquoise	Naïve B cell
CD2	turquoise	Naïve B cell
CD226	turquoise	Naïve B cell
CD247	turquoise	Naïve B cell
CD38	turquoise	Naïve B cell
CD3D	turquoise	Naïve B cell
CD3G	turquoise	Naïve B cell
CD48	turquoise	Naïve B cell
CD52	turquoise	Naïve B cell
CD69	turquoise	Naïve B cell
CD72	turquoise	Naïve B cell
CD8A	turquoise	Naïve B cell
CD96	turquoise	Naïve B cell
CDCA5	turquoise	Naïve B cell
CDK5R1	turquoise	Naïve B cell
CECR1	turquoise	Naïve B cell
CENPE	turquoise	Naïve B cell
CENPK	turquoise	Naïve B cell
CENPM	turquoise	Naïve B cell
CEP55	turquoise	Naïve B cell
CERS4	turquoise	Naïve B cell
CETP	turquoise	Naïve B cell
CFB	turquoise	Naïve B cell
CHAC2	turquoise	Naïve B cell
CHN1	turquoise	Naïve B cell
CIC	turquoise	Naïve B cell
CKS2	turquoise	Naïve B cell
CLEC10A	turquoise	Naïve B cell
CLEC4F	turquoise	Naïve B cell
CLIC2	turquoise	Naïve B cell
CLIC3	turquoise	Naïve B cell
CPVL	turquoise	Naïve B cell
CR1L	turquoise	Naïve B cell
CR2	turquoise	Naïve B cell
CRLF1	turquoise	Naïve B cell
CRTAM	turquoise	Naïve B cell
CSF2RB	turquoise	Naïve B cell
CST7	turquoise	Naïve B cell
CSTA	turquoise	Naïve B cell
CTA-250D10.23	turquoise	Naïve B cell
CTC-360P9.3	turquoise	Naïve B cell
CTCFL	turquoise	Naïve B cell
CTD-2165H16.3	turquoise	Naïve B cell
CTD-2269F5.1	turquoise	Naïve B cell
CTD-2373J6.1	turquoise	Naïve B cell
CTSD	turquoise	Naïve B cell
CXCL10	turquoise	Naïve B cell
CXCL11	turquoise	Naïve B cell
CXCL13	turquoise	Naïve B cell
CXCL9	turquoise	Naïve B cell
CXCR2	turquoise	Naïve B cell
CXorf22	turquoise	Naïve B cell
CXorf31	turquoise	Naïve B cell
CYP1A1	turquoise	Naïve B cell
CYP4F30P	turquoise	Naïve B cell
DAB1-AS1	turquoise	Naïve B cell
DAZL	turquoise	Naïve B cell
DCK	turquoise	Naïve B cell
DDIAS	turquoise	Naïve B cell
DDX11L2	turquoise	Naïve B cell
DDX3Y	turquoise	Naïve B cell
DIRC3	turquoise	Naïve B cell
DLGAP5	turquoise	Naïve B cell
DMRT1	turquoise	Naïve B cell
DNAJB8	turquoise	Naïve B cell
DNM1P46	turquoise	Naïve B cell
DOCK10	turquoise	Naïve B cell
DOCK2	turquoise	Naïve B cell
DOK3	turquoise	Naïve B cell
DPEP2	turquoise	Naïve B cell
DUSP5	turquoise	Naïve B cell
E2F8	turquoise	Naïve B cell
EIF1AY	turquoise	Naïve B cell
EIF4A2	turquoise	Naïve B cell
ELMOD3	turquoise	Naïve B cell
EMX2	turquoise	Naïve B cell
EOMES	turquoise	Naïve B cell
EPHX1	turquoise	Naïve B cell
ERICH6	turquoise	Naïve B cell
ERMN	turquoise	Naïve B cell
ETNK2	turquoise	Naïve B cell
EVI2B	turquoise	Naïve B cell
EXTL1	turquoise	Naïve B cell
FAIM3	turquoise	Naïve B cell
FAM129C	turquoise	Naïve B cell
FAM181A-AS1	turquoise	Naïve B cell
FAM26F	turquoise	Naïve B cell
FCAMR	turquoise	Naïve B cell
FCGR2B	turquoise	Naïve B cell
FCRL1	turquoise	Naïve B cell
FCRL3	turquoise	Naïve B cell
FCRL4	turquoise	Naïve B cell
FCRLA	turquoise	Naïve B cell
FDPSP2	turquoise	Naïve B cell
FJX1	turquoise	Naïve B cell
FLT3LG	turquoise	Naïve B cell
FLVCR1-AS1	turquoise	Naïve B cell
FNDC1	turquoise	Naïve B cell
FOSB	turquoise	Naïve B cell
FOXD2	turquoise	Naïve B cell
FUT5	turquoise	Naïve B cell
GALNT9	turquoise	Naïve B cell
GAPT	turquoise	Naïve B cell
GBP1	turquoise	Naïve B cell
GBP5	turquoise	Naïve B cell
GCH1	turquoise	Naïve B cell
GCNT4	turquoise	Naïve B cell
GCSAM	turquoise	Naïve B cell
GFI1	turquoise	Naïve B cell
GIMAP2	turquoise	Naïve B cell
GIMAP4	turquoise	Naïve B cell
GIMAP6	turquoise	Naïve B cell
GIMAP7	turquoise	Naïve B cell
GLIPR1L1	turquoise	Naïve B cell
GMFG	turquoise	Naïve B cell
GPR171	turquoise	Naïve B cell
GPR18	turquoise	Naïve B cell
GPR183	turquoise	Naïve B cell
GPR65	turquoise	Naïve B cell
GREM1	turquoise	Naïve B cell
GTSE1-AS1	turquoise	Naïve B cell
GUCY2C	turquoise	Naïve B cell
GZMA	turquoise	Naïve B cell
GZMK	turquoise	Naïve B cell
H1FX	turquoise	Naïve B cell
HCP5	turquoise	Naïve B cell
HERC5	turquoise	Naïve B cell
HIST1H2AM	turquoise	Naïve B cell
HIST1H2BC	turquoise	Naïve B cell
HLA-DPB2	turquoise	Naïve B cell
HLA-DQA1	turquoise	Naïve B cell
HLA-DQB1	turquoise	Naïve B cell
HLA-DRA	turquoise	Naïve B cell
HLA-J	turquoise	Naïve B cell
HMHB1	turquoise	Naïve B cell
HMMR	turquoise	Naïve B cell
HOOK2	turquoise	Naïve B cell
HORMAD1	turquoise	Naïve B cell
HOXA1	turquoise	Naïve B cell
HOXB2	turquoise	Naïve B cell
HPD	turquoise	Naïve B cell
HS3ST6	turquoise	Naïve B cell
HSD17B11	turquoise	Naïve B cell
HSF4	turquoise	Naïve B cell
HSF5	turquoise	Naïve B cell
HSPB9	turquoise	Naïve B cell
HTR2B	turquoise	Naïve B cell
HVCN1	turquoise	Naïve B cell
ICOS	turquoise	Naïve B cell
ID2B	turquoise	Naïve B cell
IDO1	turquoise	Naïve B cell
IDO2	turquoise	Naïve B cell
IFI44L	turquoise	Naïve B cell
IFI6	turquoise	Naïve B cell
IFIT1	turquoise	Naïve B cell
IFNA4	turquoise	Naïve B cell
IFNG	turquoise	Naïve B cell
IGDCC4	turquoise	Naïve B cell
IGF2-AS	turquoise	Naïve B cell
IGHM	turquoise	Naïve B cell
IGHV5-78	turquoise	Naïve B cell
IGK	turquoise	Naïve B cell
IGLL3P	turquoise	Naïve B cell
IGLV1-44	turquoise	Naïve B cell
IGSF8	turquoise	Naïve B cell
IL12A	turquoise	Naïve B cell
IL12B	turquoise	Naïve B cell
IL18	turquoise	Naïve B cell
IL22RA2	turquoise	Naïve B cell
IL24	turquoise	Naïve B cell
IL2RG	turquoise	Naïve B cell
IL32	turquoise	Naïve B cell
IL7R	turquoise	Naïve B cell
INPPL1	turquoise	Naïve B cell
INSM1	turquoise	Naïve B cell
IQCD	turquoise	Naïve B cell
IRF8	turquoise	Naïve B cell
IRGM	turquoise	Naïve B cell
ISG15	turquoise	Naïve B cell
ISG20	turquoise	Naïve B cell
ITGA4	turquoise	Naïve B cell
ITGAX	turquoise	Naïve B cell
ITGB2-AS1	turquoise	Naïve B cell
ITK	turquoise	Naïve B cell
JAKMIP1	turquoise	Naïve B cell
JPX	turquoise	Naïve B cell
JUP	turquoise	Naïve B cell
KBTBD8	turquoise	Naïve B cell
KCND1	turquoise	Naïve B cell
KCNIP2-AS1	turquoise	Naïve B cell
KDM5D	turquoise	Naïve B cell
KIAA0922	turquoise	Naïve B cell
KIAA1875	turquoise	Naïve B cell
KIF11	turquoise	Naïve B cell
KIF15	turquoise	Naïve B cell
KIF18A	turquoise	Naïve B cell
KLRB1	turquoise	Naïve B cell
KLRC3	turquoise	Naïve B cell
KLRF1	turquoise	Naïve B cell
KRT79	turquoise	Naïve B cell
LAIR2	turquoise	Naïve B cell
LAX1	turquoise	Naïve B cell
LCK	turquoise	Naïve B cell
LCN1	turquoise	Naïve B cell
LEPREL2	turquoise	Naïve B cell
LGALS2	turquoise	Naïve B cell
LINC00260	turquoise	Naïve B cell
LINC00271	turquoise	Naïve B cell
LINC00324	turquoise	Naïve B cell
LINC00445	turquoise	Naïve B cell
LINC00487	turquoise	Naïve B cell
LINC00494	turquoise	Naïve B cell
LINC00520	turquoise	Naïve B cell
LINC00567	turquoise	Naïve B cell
LINC00612	turquoise	Naïve B cell
LINC00629	turquoise	Naïve B cell
LINC00691	turquoise	Naïve B cell
LINC00880	turquoise	Naïve B cell
LINC00926	turquoise	Naïve B cell
LINC00996	turquoise	Naïve B cell
LINC01015	turquoise	Naïve B cell
LINC01127	turquoise	Naïve B cell
LINC01169	turquoise	Naïve B cell
LINC01215	turquoise	Naïve B cell
LINC01222	turquoise	Naïve B cell
LINC01279	turquoise	Naïve B cell
LINC01410	turquoise	Naïve B cell
LINC01449	turquoise	Naïve B cell
LIPG	turquoise	Naïve B cell
LMNB1	turquoise	Naïve B cell
LMX1B	turquoise	Naïve B cell
LOC100128108	turquoise	Naïve B cell
LOC100128751	turquoise	Naïve B cell
LOC100129449	turquoise	Naïve B cell
LOC100129973	turquoise	Naïve B cell
LOC100130458	turquoise	Naïve B cell
LOC100130705	turquoise	Naïve B cell
LOC100131043	turquoise	Naïve B cell
LOC100132891	turquoise	Naïve B cell
LOC100133131	turquoise	Naïve B cell
LOC100499194	turquoise	Naïve B cell
LOC100505774	turquoise	Naïve B cell
LOC100507033	turquoise	Naïve B cell
LOC100507537	turquoise	Naïve B cell
LOC100507616	turquoise	Naïve B cell
LOC100996457	turquoise	Naïve B cell
LOC101927150	turquoise	Naïve B cell
LOC101927766	turquoise	Naïve B cell
LOC101927943	turquoise	Naïve B cell
LOC101928135	turquoise	Naïve B cell
LOC101928152	turquoise	Naïve B cell
LOC101928173	turquoise	Naïve B cell
LOC101928200	turquoise	Naïve B cell
LOC101928323	turquoise	Naïve B cell
LOC101928797	turquoise	Naïve B cell
LOC101929272	turquoise	Naïve B cell
LOC101929464	turquoise	Naïve B cell
LOC101929465	turquoise	Naïve B cell
LOC101929528	turquoise	Naïve B cell
LOC101930405	turquoise	Naïve B cell
LOC102723559	turquoise	Naïve B cell
LOC102724156	turquoise	Naïve B cell
LOC102724165	turquoise	Naïve B cell
LOC102724718	turquoise	Naïve B cell
LOC103344931	turquoise	Naïve B cell
LOC145945	turquoise	Naïve B cell
LOC146513	turquoise	Naïve B cell
LOC221814	turquoise	Naïve B cell
LOC285556	turquoise	Naïve B cell
LOC401442	turquoise	Naïve B cell
LOC441179	turquoise	Naïve B cell
LOC554174	turquoise	Naïve B cell
LOC728061	turquoise	Naïve B cell
LRMP	turquoise	Naïve B cell
LRRC10B	turquoise	Naïve B cell
LYL1	turquoise	Naïve B cell
MAGEA1	turquoise	Naïve B cell
MALRD1	turquoise	Naïve B cell
MAP2K2	turquoise	Naïve B cell
MAP3K14-AS1	turquoise	Naïve B cell
MAST1	turquoise	Naïve B cell
MCF2L2	turquoise	Naïve B cell
MCM3	turquoise	Naïve B cell
MCOLN2	turquoise	Naïve B cell
MELK	turquoise	Naïve B cell
MFAP4	turquoise	Naïve B cell
MICB	turquoise	Naïve B cell
MIEF2	turquoise	Naïve B cell
MILR1	turquoise	Naïve B cell
MIR142	turquoise	Naïve B cell
MIR146A	turquoise	Naïve B cell
mir-223	turquoise	Naïve B cell
MIR4313	turquoise	Naïve B cell
MMP7	turquoise	Naïve B cell
MMP9	turquoise	Naïve B cell
MNDA	turquoise	Naïve B cell
MPEG1	turquoise	Naïve B cell
MRC1	turquoise	Naïve B cell
MROH9	turquoise	Naïve B cell
MS4A1	turquoise	Naïve B cell
MSH2	turquoise	Naïve B cell
MT3	turquoise	Naïve B cell
MTCL1	turquoise	Naïve B cell
MUC7	turquoise	Naïve B cell
MX1	turquoise	Naïve B cell
MXRA8	turquoise	Naïve B cell
MYADML2	turquoise	Naïve B cell
MYBL1	turquoise	Naïve B cell
NALCN-AS1	turquoise	Naïve B cell
NAPSB	turquoise	Naïve B cell
NCAPG	turquoise	Naïve B cell
NCF1	turquoise	Naïve B cell
NDC80	turquoise	Naïve B cell
NELL2	turquoise	Naïve B cell
NKG7	turquoise	Naïve B cell
NKX2-3	turquoise	Naïve B cell
NKX2-8	turquoise	Naïve B cell
NLRC3	turquoise	Naïve B cell
NLRC5	turquoise	Naïve B cell
NLRP10	turquoise	Naïve B cell
NME8	turquoise	Naïve B cell
NPPB	turquoise	Naïve B cell
NRTN	turquoise	Naïve B cell
NTNG2	turquoise	Naïve B cell
NUF2	turquoise	Naïve B cell
OIP5	turquoise	Naïve B cell
OLFM4	turquoise	Naïve B cell
OVCH1-AS1	turquoise	Naïve B cell
P2RX5	turquoise	Naïve B cell
P2RY13	turquoise	Naïve B cell
PACSIN3	turquoise	Naïve B cell
PARD6A	turquoise	Naïve B cell
PARP15	turquoise	Naïve B cell
PATL2	turquoise	Naïve B cell
PAX5	turquoise	Naïve B cell
PCDH8	turquoise	Naïve B cell
PCDHA2	turquoise	Naïve B cell
PCED1B	turquoise	Naïve B cell
PDPK1	turquoise	Naïve B cell
PGAM2	turquoise	Naïve B cell
PIK3CG	turquoise	Naïve B cell
PITX1	turquoise	Naïve B cell
PLAC8	turquoise	Naïve B cell
PLXNB3	turquoise	Naïve B cell
PMCH	turquoise	Naïve B cell
PNOC	turquoise	Naïve B cell
POM121L10P	turquoise	Naïve B cell
PRADC1	turquoise	Naïve B cell
PRC1	turquoise	Naïve B cell
PRG3	turquoise	Naïve B cell
PRPF40B	turquoise	Naïve B cell
PRR18	turquoise	Naïve B cell
PRSS3P2	turquoise	Naïve B cell
PSCA	turquoise	Naïve B cell
PSMB10	turquoise	Naïve B cell
PSMB8	turquoise	Naïve B cell
PSMB9	turquoise	Naïve B cell
PSORS1C1	turquoise	Naïve B cell
PTGES3L	turquoise	Naïve B cell
PTPRC	turquoise	Naïve B cell
PTPRCAP	turquoise	Naïve B cell
PVRIG	turquoise	Naïve B cell
PYCARD	turquoise	Naïve B cell
PYCRL	turquoise	Naïve B cell
PYHIN1	turquoise	Naïve B cell
RAC2	turquoise	Naïve B cell
RAD51AP1	turquoise	Naïve B cell
RAMP3	turquoise	Naïve B cell
RASGRP1	turquoise	Naïve B cell
RASSF2	turquoise	Naïve B cell
RCSD1	turquoise	Naïve B cell
RFNG	turquoise	Naïve B cell
RGL4	turquoise	Naïve B cell
RGS1	turquoise	Naïve B cell
RGS13	turquoise	Naïve B cell
RGS9	turquoise	Naïve B cell
RHOH	turquoise	Naïve B cell
RHOV	turquoise	Naïve B cell
RMI2	turquoise	Naïve B cell
RNASE6	turquoise	Naïve B cell
RP11-1017G21.4	turquoise	Naïve B cell
RP11-108K3.2	turquoise	Naïve B cell
RP11-18F14.4	turquoise	Naïve B cell
RP11-235E17.4	turquoise	Naïve B cell
RP11-28F1.2	turquoise	Naïve B cell
RP11-304C12.3	turquoise	Naïve B cell
RP11-305O6.3	turquoise	Naïve B cell
RP11-334C17.5	turquoise	Naïve B cell
RP11-389C8.2	turquoise	Naïve B cell
RP11-38P22.2	turquoise	Naïve B cell
RP11-403P17.3	turquoise	Naïve B cell
RP11-506O24.2	turquoise	Naïve B cell
RP11-540O11.1	turquoise	Naïve B cell
RP11-544D21.2	turquoise	Naïve B cell
RP11-568N6.1	turquoise	Naïve B cell
RP1-170O19.14	turquoise	Naïve B cell
RP11-748H22.1	turquoise	Naïve B cell
RP11-82L18.2	turquoise	Naïve B cell
RP1-28O17.1	turquoise	Naïve B cell
RP3-525N10.2	turquoise	Naïve B cell
RP4-781L3.1	turquoise	Naïve B cell
RP4-813F11.4	turquoise	Naïve B cell
RPPH1	turquoise	Naïve B cell
RPS4Y1	turquoise	Naïve B cell
RRM2	turquoise	Naïve B cell
RRN3P2	turquoise	Naïve B cell
RSAD2	turquoise	Naïve B cell
RTP4	turquoise	Naïve B cell
S1PR1	turquoise	Naïve B cell
SAA3P	turquoise	Naïve B cell
SAMD9	turquoise	Naïve B cell
SAMSN1	turquoise	Naïve B cell
SCN3A	turquoise	Naïve B cell
SCNN1B	turquoise	Naïve B cell
SELL	turquoise	Naïve B cell
SERPINB9P1	turquoise	Naïve B cell
SHCBP1	turquoise	Naïve B cell
SIT1	turquoise	Naïve B cell
SLA	turquoise	Naïve B cell
SLC25A10	turquoise	Naïve B cell
SLC27A4	turquoise	Naïve B cell
SLC39A10	turquoise	Naïve B cell
SLC4A3	turquoise	Naïve B cell
SLC7A7	turquoise	Naïve B cell
SLITRK3	turquoise	Naïve B cell
SMAD1-AS2	turquoise	Naïve B cell
SMIM5	turquoise	Naïve B cell
SNTA1	turquoise	Naïve B cell
SNX10	turquoise	Naïve B cell
SPAG5	turquoise	Naïve B cell
SPC25	turquoise	Naïve B cell
SRRM2-AS1	turquoise	Naïve B cell
ST6GALNAC1	turquoise	Naïve B cell
STAP1	turquoise	Naïve B cell
STAT1	turquoise	Naïve B cell
STK17A	turquoise	Naïve B cell
STK32C	turquoise	Naïve B cell
TAC1	turquoise	Naïve B cell
TACC3	turquoise	Naïve B cell
TAS2R50	turquoise	Naïve B cell
TBC1D10C	turquoise	Naïve B cell
TCL1A	turquoise	Naïve B cell
TDO2	turquoise	Naïve B cell
TDRD7	turquoise	Naïve B cell
TFEC	turquoise	Naïve B cell
TG	turquoise	Naïve B cell
THBS3	turquoise	Naïve B cell
THEMIS	turquoise	Naïve B cell
TIFAB	turquoise	Naïve B cell
TIGIT	turquoise	Naïve B cell
TIMD4	turquoise	Naïve B cell
TMEM156	turquoise	Naïve B cell
TMEM255A	turquoise	Naïve B cell
TMEM52B	turquoise	Naïve B cell
TMSB15B	turquoise	Naïve B cell
TNF	turquoise	Naïve B cell
TNFRSF1B	turquoise	Naïve B cell
TOP2A	turquoise	Naïve B cell
TOX	turquoise	Naïve B cell
TOX2	turquoise	Naïve B cell
TPBGL	turquoise	Naïve B cell
TPPP3	turquoise	Naïve B cell
TPST2	turquoise	Naïve B cell
TPX2	turquoise	Naïve B cell
TRAF2	turquoise	Naïve B cell
TRAPPC6A	turquoise	Naïve B cell
TRAT1	turquoise	Naïve B cell
TRBC1	turquoise	Naïve B cell
TRIM59	turquoise	Naïve B cell
TRMU	turquoise	Naïve B cell
TSPAN7	turquoise	Naïve B cell
TTC13	turquoise	Naïve B cell
TTTY11	turquoise	Naïve B cell
TTTY15	turquoise	Naïve B cell
TXLNB	turquoise	Naïve B cell
TXLNGY	turquoise	Naïve B cell
UBASH3A	turquoise	Naïve B cell
UCA1	turquoise	Naïve B cell
UHRF1	turquoise	Naïve B cell
USF1	turquoise	Naïve B cell
USP9Y	turquoise	Naïve B cell
VAT1L	turquoise	Naïve B cell
VN1R2	turquoise	Naïve B cell
VNN2	turquoise	Naïve B cell
VPREB3	turquoise	Naïve B cell
VPS13A-AS1	turquoise	Naïve B cell
WDR53	turquoise	Naïve B cell
WDR93	turquoise	Naïve B cell
XIST	turquoise	Naïve B cell
ZBTB32	turquoise	Naïve B cell
ZC3H12D	turquoise	Naïve B cell
ZCCHC18	turquoise	Naïve B cell
ZCWPW2	turquoise	Naïve B cell
ZFY	turquoise	Naïve B cell
ZNF184	turquoise	Naïve B cell
ZNF282	turquoise	Naïve B cell
ZNF367	turquoise	Naïve B cell
ZNF784	turquoise	Naïve B cell
ZUFSP	turquoise	Naïve B cell
A4GNT	lightgreen	Memory B cell
AC016831.7	lightgreen	Memory B cell
AC084219.3	lightgreen	Memory B cell
ACOT4	lightgreen	Memory B cell
AGPAT9	lightgreen	Memory B cell
AHSP	lightgreen	Memory B cell
AK056098	lightgreen	Memory B cell
AP2B1	lightgreen	Memory B cell
APOBEC3D	lightgreen	Memory B cell
ARL13B	lightgreen	Memory B cell
ATP5J2	lightgreen	Memory B cell
AX746699	lightgreen	Memory B cell
BC034444	lightgreen	Memory B cell
BC042374	lightgreen	Memory B cell
C3orf56	lightgreen	Memory B cell
C3orf79	lightgreen	Memory B cell
C4orf22	lightgreen	Memory B cell
CAMKV	lightgreen	Memory B cell
CAND1.11	lightgreen	Memory B cell
CASC7	lightgreen	Memory B cell
CCDC113	lightgreen	Memory B cell
CCNA1	lightgreen	Memory B cell
CDH9	lightgreen	Memory B cell
CDY1	lightgreen	Memory B cell
CHAT	lightgreen	Memory B cell
CLEC2L	lightgreen	Memory B cell
CLYBL-AS2	lightgreen	Memory B cell
CNGA3	lightgreen	Memory B cell
CNPY1	lightgreen	Memory B cell
CTD-2012K14.6	lightgreen	Memory B cell
DDN	lightgreen	Memory B cell
DMRTA1	lightgreen	Memory B cell
DNAJC27-AS1	lightgreen	Memory B cell
DNMT3L	lightgreen	Memory B cell
DPYS	lightgreen	Memory B cell
EGFL7	lightgreen	Memory B cell
EGR2	lightgreen	Memory B cell
ENO1-AS1	lightgreen	Memory B cell
FAM131C	lightgreen	Memory B cell
FAM171A2	lightgreen	Memory B cell
FBLL1	lightgreen	Memory B cell
FBXL19	lightgreen	Memory B cell
FOXA3	lightgreen	Memory B cell
FRRS1	lightgreen	Memory B cell
GBX2	lightgreen	Memory B cell
GLB1L2	lightgreen	Memory B cell
GLRA2	lightgreen	Memory B cell
GPR21	lightgreen	Memory B cell
GSDMC	lightgreen	Memory B cell
HMOX1	lightgreen	Memory B cell
INHA	lightgreen	Memory B cell
INSL6	lightgreen	Memory B cell
KISS1	lightgreen	Memory B cell
KLHL1	lightgreen	Memory B cell
KRTAP5-2	lightgreen	Memory B cell
LHCGR	lightgreen	Memory B cell
LINC00558	lightgreen	Memory B cell
LOC100130992	lightgreen	Memory B cell
LOC100505811	lightgreen	Memory B cell
LOC100506679	lightgreen	Memory B cell
LOC100506827	lightgreen	Memory B cell
LOC100507480	lightgreen	Memory B cell
LOC101927653	lightgreen	Memory B cell
LOC101927752	lightgreen	Memory B cell
LOC101927929	lightgreen	Memory B cell
LOC101928052	lightgreen	Memory B cell
LOC101928781	lightgreen	Memory B cell
LOC101929504	lightgreen	Memory B cell
LOC101930067	lightgreen	Memory B cell
LOC643085	lightgreen	Memory B cell
LOC653581	lightgreen	Memory B cell
LOC728445	lightgreen	Memory B cell
LPAR4	lightgreen	Memory B cell
LRRC4B	lightgreen	Memory B cell
MAGEA11	lightgreen	Memory B cell
MBLAC1	lightgreen	Memory B cell
MIR302B	lightgreen	Memory B cell
MMP26	lightgreen	Memory B cell
OCLM	lightgreen	Memory B cell
OR2A4	lightgreen	Memory B cell
PAPOLB	lightgreen	Memory B cell
PCDHGA9	lightgreen	Memory B cell
PDZD9	lightgreen	Memory B cell
PLGLB2	lightgreen	Memory B cell
PLGRKT	lightgreen	Memory B cell
PP2672	lightgreen	Memory B cell
PPP1R27	lightgreen	Memory B cell
PRRX2-AS1	lightgreen	Memory B cell
RAX2	lightgreen	Memory B cell
RP11-138I17.1	lightgreen	Memory B cell
RP11-218F4.1	lightgreen	Memory B cell
RP11-248J18.2	lightgreen	Memory B cell
RP11-285E9.5	lightgreen	Memory B cell
RP11-378A13.1	lightgreen	Memory B cell
RP11-457I16.2	lightgreen	Memory B cell
RP11-502N13.2	lightgreen	Memory B cell
RP11-66N11.8	lightgreen	Memory B cell
RP11-91I8.1	lightgreen	Memory B cell
RP3-388M5.9	lightgreen	Memory B cell
RXFP2	lightgreen	Memory B cell
SCP2D1	lightgreen	Memory B cell
SERPINH1	lightgreen	Memory B cell
SH3GL1P1	lightgreen	Memory B cell
SHCBP1L	lightgreen	Memory B cell
STK11IP	lightgreen	Memory B cell
SUSD5	lightgreen	Memory B cell
TBL1Y	lightgreen	Memory B cell
TBRG4	lightgreen	Memory B cell
TCRBV15S1	lightgreen	Memory B cell
TIMM23	lightgreen	Memory B cell
TMEM52	lightgreen	Memory B cell
TRBV27	lightgreen	Memory B cell
UPK3A	lightgreen	Memory B cell
VN1R3	lightgreen	Memory B cell
ZMYND12	lightgreen	Memory B cell
A1BG-AS1	black	Memory B cell
AACSP1	black	Memory B cell
AADACL2	black	Memory B cell
ABCA12	black	Memory B cell
ABCG4	black	Memory B cell
ABCG5	black	Memory B cell
ABLIM3	black	Memory B cell
ABO	black	Memory B cell
ABRA	black	Memory B cell
ABT1	black	Memory B cell
AC002064.5	black	Memory B cell
AC005537.2	black	Memory B cell
AC005606.14	black	Memory B cell
AC007365.3	black	Memory B cell
AC007680.2	black	Memory B cell
AC012531.25	black	Memory B cell
AC016999.2	black	Memory B cell
AC017002.2	black	Memory B cell
AC073321.4	black	Memory B cell
AC079807.4	black	Memory B cell
AC087501.1	black	Memory B cell
AC091633.3	black	Memory B cell
AC092667.2	black	Memory B cell
ACOT12	black	Memory B cell
ACPT	black	Memory B cell
ACRC	black	Memory B cell
ACTL7A	black	Memory B cell
ADAM6	black	Memory B cell
ADAMTS20	black	Memory B cell
ADCY4	black	Memory B cell
ADCY8	black	Memory B cell
ADRA1B	black	Memory B cell
ADRA2B	black	Memory B cell
ADRA2C	black	Memory B cell
AF001548.5	black	Memory B cell
AF213884.2	black	Memory B cell
AGR2	black	Memory B cell
AK093205	black	Memory B cell
AKR1C4	black	Memory B cell
AKR1D1	black	Memory B cell
AKTIP	black	Memory B cell
ALDOC	black	Memory B cell
ALX4	black	Memory B cell
AMELX	black	Memory B cell
AMOT	black	Memory B cell
ANGPTL3	black	Memory B cell
ANGPTL6	black	Memory B cell
ANKRD19P	black	Memory B cell
ANKRD20A11P	black	Memory B cell
ANKRD34C	black	Memory B cell
ANKRD45	black	Memory B cell
ANKS3	black	Memory B cell
AOAH	black	Memory B cell
APLP1	black	Memory B cell
APOL1	black	Memory B cell
APOL3	black	Memory B cell
ARHGEF25	black	Memory B cell
ARHGEF26-AS1	black	Memory B cell
ARHGEF33	black	Memory B cell
ARHGEF7-AS2	black	Memory B cell
ARID3B	black	Memory B cell
ARL2	black	Memory B cell
ARMC12	black	Memory B cell
ARMC3	black	Memory B cell
ASAP1-IT1	black	Memory B cell
ASAP1-IT2	black	Memory B cell
ASIC5	black	Memory B cell
ASZ1	black	Memory B cell
ATP4A	black	Memory B cell
AX746830	black	Memory B cell
AX747031	black	Memory B cell
AX747405	black	Memory B cell
AX748273	black	Memory B cell
AY927499	black	Memory B cell
BAI1	black	Memory B cell
BAK1	black	Memory B cell
BC017209	black	Memory B cell
BC021061	black	Memory B cell
BC035400	black	Memory B cell
BC036311	black	Memory B cell
BC039673	black	Memory B cell
BC040311	black	Memory B cell
BC040734	black	Memory B cell
BC042590	black	Memory B cell
BC045559	black	Memory B cell
BC047651	black	Memory B cell
BC048141	black	Memory B cell
BC079832	black	Memory B cell
BFSP1	black	Memory B cell
BHLHE23	black	Memory B cell
BLACAT1	black	Memory B cell
BOLL	black	Memory B cell
BPESC1	black	Memory B cell
BPIFA4P	black	Memory B cell
BPIFB6	black	Memory B cell
C10orf107	black	Memory B cell
C10orf35	black	Memory B cell
C11orf88	black	Memory B cell
C11orf94	black	Memory B cell
C12orf50	black	Memory B cell
C12orf77	black	Memory B cell
C14orf93	black	Memory B cell
C15orf43	black	Memory B cell
C15orf45	black	Memory B cell
C16orf59	black	Memory B cell
C16orf93	black	Memory B cell
C17orf105	black	Memory B cell
C17orf98	black	Memory B cell
C18orf42	black	Memory B cell
C1orf111	black	Memory B cell
C1orf112	black	Memory B cell
C1orf216	black	Memory B cell
C1orf50	black	Memory B cell
C20orf144	black	Memory B cell
C20orf197	black	Memory B cell
C20orf85	black	Memory B cell
C2orf61	black	Memory B cell
C2orf73	black	Memory B cell
C2orf83	black	Memory B cell
C3AR1	black	Memory B cell
C4orf17	black	Memory B cell
C6orf1	black	Memory B cell
C6orf10	black	Memory B cell
C6orf195	black	Memory B cell
C7orf57	black	Memory B cell
C8orf17	black	Memory B cell
C8orf22	black	Memory B cell
C8orf44	black	Memory B cell
C9orf142	black	Memory B cell
C9orf37	black	Memory B cell
C9orf43	black	Memory B cell
C9orf50	black	Memory B cell
CA11	black	Memory B cell
CACNG1	black	Memory B cell
CACNG3	black	Memory B cell
CAMK1	black	Memory B cell
CAMP	black	Memory B cell
CAPN10-AS1	black	Memory B cell
CARD18	black	Memory B cell
CARS-AS1	black	Memory B cell
CASC18	black	Memory B cell
CASC6	black	Memory B cell
CASP14	black	Memory B cell
CATR1	black	Memory B cell
CATSPER1	black	Memory B cell
CBR1	black	Memory B cell
CC2D2B	black	Memory B cell
CCDC160	black	Memory B cell
CCDC17	black	Memory B cell
CCDC26	black	Memory B cell
CCDC27	black	Memory B cell
CCDC83	black	Memory B cell
CCDC89	black	Memory B cell
CCDC94	black	Memory B cell
CCR3	black	Memory B cell
CCR8	black	Memory B cell
CCR9	black	Memory B cell
CCT8L2	black	Memory B cell
CD1B	black	Memory B cell
CDC14C	black	Memory B cell
CDC20	black	Memory B cell
CDCA8	black	Memory B cell
CDH10	black	Memory B cell
CDH12	black	Memory B cell
CDH17	black	Memory B cell
CDH7	black	Memory B cell
CDKN2B-AS1	black	Memory B cell
CDR1	black	Memory B cell
CDRT15	black	Memory B cell
CDX4	black	Memory B cell
CECR7	black	Memory B cell
CELA3A	black	Memory B cell
CENPH	black	Memory B cell
CFC1B	black	Memory B cell
CHAD	black	Memory B cell
CHDC2	black	Memory B cell
CHGB	black	Memory B cell
CHRM2	black	Memory B cell
CHRNA6	black	Memory B cell
CHRNB4	black	Memory B cell
CHRND	black	Memory B cell
CHST7	black	Memory B cell
CIB4	black	Memory B cell
CLDN20	black	Memory B cell
CLTCL1	black	Memory B cell
CLVS1	black	Memory B cell
CLVS2	black	Memory B cell
CNBD1	black	Memory B cell
CNGA1	black	Memory B cell
CNTD1	black	Memory B cell
COG7	black	Memory B cell
COL6A5	black	Memory B cell
COLEC10	black	Memory B cell
COLEC11	black	Memory B cell
CORO2B	black	Memory B cell
COX6B2	black	Memory B cell
COX7B2	black	Memory B cell
CPA1	black	Memory B cell
CPA6	black	Memory B cell
CPB1	black	Memory B cell
CPEB2-AS1	black	Memory B cell
CPN1	black	Memory B cell
CPNE7	black	Memory B cell
CPSF1	black	Memory B cell
CPXM1	black	Memory B cell
CRCT1	black	Memory B cell
CREG2	black	Memory B cell
CRIP1	black	Memory B cell
CRYAA	black	Memory B cell
CRYGB	black	Memory B cell
CSN1S1	black	Memory B cell
CSNK1A1P1	black	Memory B cell
CT62	black	Memory B cell
CTA-268H5.14	black	Memory B cell
CTB-102L5.7	black	Memory B cell
CTB-174D11.1	black	Memory B cell
CTC-384G19.1	black	Memory B cell
CTC-471J1.2	black	Memory B cell
CTD-2076M15.1	black	Memory B cell
CTD-2118P12.1	black	Memory B cell
CTD-2256P15.2	black	Memory B cell
CTD-2281E23.2	black	Memory B cell
CTD-2293H3.1	black	Memory B cell
CTD-2313J17.5	black	Memory B cell
CTD-2587H24.10	black	Memory B cell
CTD-2616J11.10	black	Memory B cell
CTD-2619J13.13	black	Memory B cell
CTDP1	black	Memory B cell
CTSLP8	black	Memory B cell
CTSV	black	Memory B cell
CYB5R2	black	Memory B cell
CYP11A1	black	Memory B cell
CYP11B2	black	Memory B cell
CYP2A7	black	Memory B cell
CYP2B6	black	Memory B cell
CYP2S1	black	Memory B cell
CYP4Z2P	black	Memory B cell
DAOA-AS1	black	Memory B cell
DBH-AS1	black	Memory B cell
DBNDD1	black	Memory B cell
Dbpht2	black	Memory B cell
DCLK3	black	Memory B cell
DCLRE1A	black	Memory B cell
DCST1	black	Memory B cell
DCTN1-AS1	black	Memory B cell
DDX25	black	Memory B cell
DDX43	black	Memory B cell
DEFB114	black	Memory B cell
DEFB121	black	Memory B cell
DEFB125	black	Memory B cell
DEFB129	black	Memory B cell
DEFB132	black	Memory B cell
DEPDC1-AS1	black	Memory B cell
DGCR11	black	Memory B cell
DGKB	black	Memory B cell
DHDH	black	Memory B cell
DHH	black	Memory B cell
DIRC1	black	Memory B cell
DKK4	black	Memory B cell
DLEU1	black	Memory B cell
DLG1-AS1	black	Memory B cell
DNAJB8-AS1	black	Memory B cell
DOC2A	black	Memory B cell
DOCK4-AS1	black	Memory B cell
DPP10	black	Memory B cell
DPPA5	black	Memory B cell
DQ588163	black	Memory B cell
DRAP1	black	Memory B cell
DRD4	black	Memory B cell
DRD5	black	Memory B cell
DSPP	black	Memory B cell
DUOX2	black	Memory B cell
DUOXA2	black	Memory B cell
EBI3	black	Memory B cell
EGFLAM-AS4	black	Memory B cell
EID2B	black	Memory B cell
ENDOG	black	Memory B cell
EPHX2	black	Memory B cell
EPN2-AS1	black	Memory B cell
EREG	black	Memory B cell
ERVMER61-1	black	Memory B cell
ERVV-1	black	Memory B cell
EVPL	black	Memory B cell
EXOSC5	black	Memory B cell
EYA2	black	Memory B cell
EYS	black	Memory B cell
F11-AS1	black	Memory B cell
F13B	black	Memory B cell
FAM111B	black	Memory B cell
FAM115A	black	Memory B cell
FAM127B	black	Memory B cell
FAM132B	black	Memory B cell
FAM154B	black	Memory B cell
FAM155A	black	Memory B cell
FAM162B	black	Memory B cell
FAM166B	black	Memory B cell
FAM170A	black	Memory B cell
FAM187B	black	Memory B cell
FAM221B	black	Memory B cell
FAM222A-AS1	black	Memory B cell
FAM228A	black	Memory B cell
FAM83C-AS1	black	Memory B cell
FAM83F	black	Memory B cell
FBXL22	black	Memory B cell
FBXO15	black	Memory B cell
FBXO16	black	Memory B cell
FBXO27	black	Memory B cell
FBXO39	black	Memory B cell
FBXO40	black	Memory B cell
FCGBP	black	Memory B cell
FCGR1A	black	Memory B cell
FCGR1B	black	Memory B cell
FCRLB	black	Memory B cell
FDXR	black	Memory B cell
FER1L5	black	Memory B cell
FER1L6-AS1	black	Memory B cell
FGF14-IT1	black	Memory B cell
FGFBP2	black	Memory B cell
FIRRE	black	Memory B cell
FLG	black	Memory B cell
FLJ38576	black	Memory B cell
FLJ41170	black	Memory B cell
FLYWCH2	black	Memory B cell
FOXB1	black	Memory B cell
FOXE1	black	Memory B cell
FOXL2	black	Memory B cell
FOXR2	black	Memory B cell
FOXRED1	black	Memory B cell
FREM3	black	Memory B cell
FSD2	black	Memory B cell
FSHR	black	Memory B cell
FSIP1	black	Memory B cell
FSIP2	black	Memory B cell
FSTL5	black	Memory B cell
GABRA1	black	Memory B cell
GABRB1	black	Memory B cell
GABRP	black	Memory B cell
GABRR3	black	Memory B cell
GADL1	black	Memory B cell
GAFA2	black	Memory B cell
GALNT14	black	Memory B cell
GALNTL5	black	Memory B cell
GAPDHS	black	Memory B cell
GAS1	black	Memory B cell
GATA3-AS1	black	Memory B cell
GCG	black	Memory B cell
GCM2	black	Memory B cell
GCSAML-AS1	black	Memory B cell
GDPD3	black	Memory B cell
GGT1	black	Memory B cell
GHET1	black	Memory B cell
GHRH	black	Memory B cell
GINS1	black	Memory B cell
GIPC1	black	Memory B cell
GJB6	black	Memory B cell
GLIS3-AS1	black	Memory B cell
GLP2R	black	Memory B cell
GLRA3	black	Memory B cell
GMNC	black	Memory B cell
GNAT2	black	Memory B cell
GNGT1	black	Memory B cell
GNPDA1	black	Memory B cell
GNRH2	black	Memory B cell
GPA33	black	Memory B cell
GPBAR1	black	Memory B cell
GPR112	black	Memory B cell
GPR128	black	Memory B cell
GPR133	black	Memory B cell
GPR15	black	Memory B cell
GPR22	black	Memory B cell
GPR61	black	Memory B cell
GRID1-AS1	black	Memory B cell
GRID2	black	Memory B cell
GRIN2D	black	Memory B cell
GRTP1-AS1	black	Memory B cell
GS1-124K5.9	black	Memory B cell
GSG1	black	Memory B cell
GTPBP10	black	Memory B cell
GZMM	black	Memory B cell
HAGHL	black	Memory B cell
HAMP	black	Memory B cell
HAPLN3	black	Memory B cell
HAUS8	black	Memory B cell
HAVCR1	black	Memory B cell
HCAR1	black	Memory B cell
HCG27	black	Memory B cell
HCRT	black	Memory B cell
HES7	black	Memory B cell
HIST1H2AE	black	Memory B cell
HIST1H2BH	black	Memory B cell
HIST1H2BJ	black	Memory B cell
HIST1H2BM	black	Memory B cell
HIST1H3F	black	Memory B cell
HIST1H3I	black	Memory B cell
HIST1H4A	black	Memory B cell
HIST1H4J	black	Memory B cell
HIST1H4L	black	Memory B cell
HMBS	black	Memory B cell
HMGB4	black	Memory B cell
HMMR-AS1	black	Memory B cell
HNRNPF	black	Memory B cell
HOTAIR	black	Memory B cell
HOXA6	black	Memory B cell
HOXB8	black	Memory B cell
HOXD11	black	Memory B cell
HOXD12	black	Memory B cell
HOXD8	black	Memory B cell
HPDL	black	Memory B cell
HPN	black	Memory B cell
HSD3B1	black	Memory B cell
HSH2D	black	Memory B cell
HYALP1	black	Memory B cell
HYDIN2	black	Memory B cell
IDH1-AS1	black	Memory B cell
IFNA14	black	Memory B cell
IFNA21	black	Memory B cell
IFNA5	black	Memory B cell
IFNK	black	Memory B cell
IGFBP4	black	Memory B cell
IGFBP7-AS1	black	Memory B cell
IGHV3-54	black	Memory B cell
IGSF11	black	Memory B cell
IGSF5	black	Memory B cell
IGSF9	black	Memory B cell
IL13	black	Memory B cell
IL17F	black	Memory B cell
IL1F10	black	Memory B cell
IL3	black	Memory B cell
IL4R	black	Memory B cell
IL5	black	Memory B cell
INHBE	black	Memory B cell
INSL5	black	Memory B cell
INSRR	black	Memory B cell
INTS4L1	black	Memory B cell
IPCEF1	black	Memory B cell
IQCF3	black	Memory B cell
IQUB	black	Memory B cell
ISM1-AS1	black	Memory B cell
ISPD-AS1	black	Memory B cell
ITGA9-AS1	black	Memory B cell
ITGAD	black	Memory B cell
ITGB7	black	Memory B cell
ITIH1	black	Memory B cell
ITLN1	black	Memory B cell
IYD	black	Memory B cell
JAKMIP2-AS1	black	Memory B cell
JAZF1-AS1	black	Memory B cell
JSRP1	black	Memory B cell
KBTBD11	black	Memory B cell
KCNA5	black	Memory B cell
KCNA7	black	Memory B cell
KCNE1L	black	Memory B cell
KCNH3	black	Memory B cell
KCNMB3	black	Memory B cell
KCNRG	black	Memory B cell
KCTD16	black	Memory B cell
KCTD19	black	Memory B cell
KERA	black	Memory B cell
KIAA0509	black	Memory B cell
KIAA1210	black	Memory B cell
KIAA1407	black	Memory B cell
KIAA1661	black	Memory B cell
KIF20A	black	Memory B cell
KIR2DL2	black	Memory B cell
KIR2DL5A	black	Memory B cell
KIRREL3-AS3	black	Memory B cell
KLKB1	black	Memory B cell
KLLN	black	Memory B cell
KLRC4	black	Memory B cell
KNTC1	black	Memory B cell
KRBA1	black	Memory B cell
KRT24	black	Memory B cell
KRT33B	black	Memory B cell
KRTAP1-3	black	Memory B cell
KRTAP19-1	black	Memory B cell
KRTAP19-3	black	Memory B cell
KRTAP4-3	black	Memory B cell
KRTAP4-7	black	Memory B cell
KRTAP7-1	black	Memory B cell
KRTAP9-9	black	Memory B cell
LCE1B	black	Memory B cell
LCE2B	black	Memory B cell
LCT	black	Memory B cell
LDHAL6B	black	Memory B cell
LEAP2	black	Memory B cell
LEFTY1	black	Memory B cell
LEPRE1	black	Memory B cell
LGALS13	black	Memory B cell
LHX3	black	Memory B cell
LIAS	black	Memory B cell
LIG1	black	Memory B cell
LILRA6	black	Memory B cell
LIM2	black	Memory B cell
LINC00052	black	Memory B cell
LINC00092	black	Memory B cell
LINC00113	black	Memory B cell
LINC00163	black	Memory B cell
LINC00165	black	Memory B cell
LINC00167	black	Memory B cell
LINC00176	black	Memory B cell
LINC00238	black	Memory B cell
LINC00266-1	black	Memory B cell
LINC00269	black	Memory B cell
LINC00277	black	Memory B cell
LINC00299	black	Memory B cell
LINC00301	black	Memory B cell
LINC00302	black	Memory B cell
LINC00305	black	Memory B cell
LINC00309	black	Memory B cell
LINC00314	black	Memory B cell
LINC00317	black	Memory B cell
LINC00408	black	Memory B cell
LINC00460	black	Memory B cell
LINC00473	black	Memory B cell
LINC00474	black	Memory B cell
LINC00479	black	Memory B cell
LINC00483	black	Memory B cell
LINC00485	black	Memory B cell
LINC00518	black	Memory B cell
LINC00523	black	Memory B cell
LINC00529	black	Memory B cell
LINC00540	black	Memory B cell
LINC00545	black	Memory B cell
LINC00551	black	Memory B cell
LINC00556	black	Memory B cell
LINC00557	black	Memory B cell
LINC00564	black	Memory B cell
LINC00588	black	Memory B cell
LINC00615	black	Memory B cell
LINC00619	black	Memory B cell
LINC00635	black	Memory B cell
LINC00641	black	Memory B cell
LINC00644	black	Memory B cell
LINC00645	black	Memory B cell
LINC00654	black	Memory B cell
LINC00659	black	Memory B cell
LINC00682	black	Memory B cell
LINC00703	black	Memory B cell
LINC00845	black	Memory B cell
LINC00851	black	Memory B cell
LINC00858	black	Memory B cell
LINC00882	black	Memory B cell
LINC00887	black	Memory B cell
LINC00900	black	Memory B cell
LINC00901	black	Memory B cell
LINC00905	black	Memory B cell
LINC00933	black	Memory B cell
LINC00955	black	Memory B cell
LINC00958	black	Memory B cell
LINC00959	black	Memory B cell
LINC00973	black	Memory B cell
LINC00993	black	Memory B cell
LINC01023	black	Memory B cell
LINC01098	black	Memory B cell
LINC01115	black	Memory B cell
LINC01118	black	Memory B cell
LINC01122	black	Memory B cell
LINC01126	black	Memory B cell
LINC01146	black	Memory B cell
LINC01158	black	Memory B cell
LINC01181	black	Memory B cell
LINC01350	black	Memory B cell
LINC01364	black	Memory B cell
LINC01405	black	Memory B cell
LINC01419	black	Memory B cell
LINC01428	black	Memory B cell
LINC01442	black	Memory B cell
LINC01448	black	Memory B cell
LIPF	black	Memory B cell
LIX1	black	Memory B cell
LMNTD1	black	Memory B cell
LOC100127886	black	Memory B cell
LOC100128922	black	Memory B cell
LOC100128988	black	Memory B cell
LOC100128993	black	Memory B cell
LOC100129175	black	Memory B cell
LOC100129406	black	Memory B cell
LOC100129455	black	Memory B cell
LOC100129476	black	Memory B cell
LOC100129516	black	Memory B cell
LOC100129603	black	Memory B cell
LOC100129620	black	Memory B cell
LOC100129917	black	Memory B cell
LOC100130331	black	Memory B cell
LOC100130654	black	Memory B cell
LOC100130987	black	Memory B cell
LOC100131508	black	Memory B cell
LOC100131662	black	Memory B cell
LOC100131860	black	Memory B cell
LOC100132078	black	Memory B cell
LOC100132207	black	Memory B cell
LOC100132352	black	Memory B cell
LOC100132354	black	Memory B cell
LOC100132735	black	Memory B cell
LOC100133039	black	Memory B cell
LOC100133920	black	Memory B cell
LOC100240734	black	Memory B cell
LOC100268168	black	Memory B cell
LOC100288175	black	Memory B cell
LOC100288238	black	Memory B cell
LOC100288893	black	Memory B cell
LOC100288966	black	Memory B cell
LOC100379224	black	Memory B cell
LOC100505635	black	Memory B cell
LOC100505718	black	Memory B cell
LOC100505784	black	Memory B cell
LOC100505874	black	Memory B cell
LOC100505878	black	Memory B cell
LOC100506142	black	Memory B cell
LOC100506175	black	Memory B cell
LOC100506286	black	Memory B cell
LOC100506374	black	Memory B cell
LOC100506405	black	Memory B cell
LOC100506476	black	Memory B cell
LOC100506498	black	Memory B cell
LOC100506526	black	Memory B cell
LOC100506691	black	Memory B cell
LOC100506790	black	Memory B cell
LOC100506791	black	Memory B cell
LOC100506851	black	Memory B cell
LOC100506885	black	Memory B cell
LOC100506929	black	Memory B cell
LOC100506999	black	Memory B cell
LOC100507221	black	Memory B cell
LOC100507384	black	Memory B cell
LOC100507391	black	Memory B cell
LOC100507461	black	Memory B cell
LOC100507501	black	Memory B cell
LOC100507534	black	Memory B cell
LOC100507535	black	Memory B cell
LOC100507560	black	Memory B cell
LOC100509814	black	Memory B cell
LOC100652824	black	Memory B cell
LOC100652999	black	Memory B cell
LOC100996263	black	Memory B cell
LOC100996385	black	Memory B cell
LOC100996425	black	Memory B cell
LOC100996624	black	Memory B cell
LOC100996902	black	Memory B cell
LOC101926892	black	Memory B cell
LOC101926915	black	Memory B cell
LOC101926918	black	Memory B cell
LOC101926959	black	Memory B cell
LOC101927003	black	Memory B cell
LOC101927071	black	Memory B cell
LOC101927085	black	Memory B cell
LOC101927086	black	Memory B cell
LOC101927093	black	Memory B cell
LOC101927133	black	Memory B cell
LOC101927151	black	Memory B cell
LOC101927159	black	Memory B cell
LOC101927228	black	Memory B cell
LOC101927237	black	Memory B cell
LOC101927247	black	Memory B cell
LOC101927286	black	Memory B cell
LOC101927314	black	Memory B cell
LOC101927340	black	Memory B cell
LOC101927396	black	Memory B cell
LOC101927447	black	Memory B cell
LOC101927482	black	Memory B cell
LOC101927502	black	Memory B cell
LOC101927609	black	Memory B cell
LOC101927616	black	Memory B cell
LOC101927769	black	Memory B cell
LOC101927809	black	Memory B cell
LOC101927815	black	Memory B cell
LOC101927843	black	Memory B cell
LOC101927870	black	Memory B cell
LOC101927934	black	Memory B cell
LOC101927972	black	Memory B cell
LOC101927988	black	Memory B cell
LOC101927990	black	Memory B cell
LOC101928012	black	Memory B cell
LOC101928035	black	Memory B cell
LOC101928167	black	Memory B cell
LOC101928190	black	Memory B cell
LOC101928191	black	Memory B cell
LOC101928196	black	Memory B cell
LOC101928205	black	Memory B cell
LOC101928211	black	Memory B cell
LOC101928231	black	Memory B cell
LOC101928259	black	Memory B cell
LOC101928271	black	Memory B cell
LOC101928273	black	Memory B cell
LOC101928283	black	Memory B cell
LOC101928288	black	Memory B cell
LOC101928326	black	Memory B cell
LOC101928409	black	Memory B cell
LOC101928435	black	Memory B cell
LOC101928475	black	Memory B cell
LOC101928504	black	Memory B cell
LOC101928539	black	Memory B cell
LOC101928553	black	Memory B cell
LOC101928559	black	Memory B cell
LOC101928590	black	Memory B cell
LOC101928666	black	Memory B cell
LOC101928694	black	Memory B cell
LOC101928731	black	Memory B cell
LOC101928770	black	Memory B cell
LOC101928790	black	Memory B cell
LOC101928809	black	Memory B cell
LOC101928833	black	Memory B cell
LOC101928834	black	Memory B cell
LOC101928907	black	Memory B cell
LOC101928940	black	Memory B cell
LOC101928943	black	Memory B cell
LOC101928961	black	Memory B cell
LOC101928988	black	Memory B cell
LOC101928995	black	Memory B cell
LOC101929025	black	Memory B cell
LOC101929078	black	Memory B cell
LOC101929144	black	Memory B cell
LOC101929153	black	Memory B cell
LOC101929241	black	Memory B cell
LOC101929289	black	Memory B cell
LOC101929297	black	Memory B cell
LOC101929319	black	Memory B cell
LOC101929378	black	Memory B cell
LOC101929384	black	Memory B cell
LOC101929456	black	Memory B cell
LOC101929550	black	Memory B cell
LOC101929570	black	Memory B cell
LOC101929592	black	Memory B cell
LOC101929607	black	Memory B cell
LOC101929628	black	Memory B cell
LOC101929645	black	Memory B cell
LOC101929745	black	Memory B cell
LOC101929964	black	Memory B cell
LOC101930415	black	Memory B cell
LOC102723526	black	Memory B cell
LOC102723542	black	Memory B cell
LOC102723742	black	Memory B cell
LOC102724323	black	Memory B cell
LOC102724362	black	Memory B cell
LOC102724508	black	Memory B cell
LOC102724689	black	Memory B cell
LOC102724782	black	Memory B cell
LOC102724809	black	Memory B cell
LOC102724842	black	Memory B cell
LOC102724905	black	Memory B cell
LOC102725382	black	Memory B cell
LOC149351	black	Memory B cell
LOC151121	black	Memory B cell
LOC152274	black	Memory B cell
LOC157273	black	Memory B cell
LOC1720	black	Memory B cell
LOC283038	black	Memory B cell
LOC283435	black	Memory B cell
LOC283585	black	Memory B cell
LOC283731	black	Memory B cell
LOC283856	black	Memory B cell
LOC283861	black	Memory B cell
LOC284242	black	Memory B cell
LOC284632	black	Memory B cell
LOC284950	black	Memory B cell
LOC285000	black	Memory B cell
LOC285419	black	Memory B cell
LOC286177	black	Memory B cell
LOC286190	black	Memory B cell
LOC286238	black	Memory B cell
LOC286272	black	Memory B cell
LOC286367	black	Memory B cell
LOC286370	black	Memory B cell
LOC338963	black	Memory B cell
LOC339622	black	Memory B cell
LOC339862	black	Memory B cell
LOC340017	black	Memory B cell
LOC340581	black	Memory B cell
LOC389199	black	Memory B cell
LOC400654	black	Memory B cell
LOC400748	black	Memory B cell
LOC400768	black	Memory B cell
LOC401068	black	Memory B cell
LOC401220	black	Memory B cell
LOC403323	black	Memory B cell
LOC439911	black	Memory B cell
LOC440149	black	Memory B cell
LOC441052	black	Memory B cell
LOC441081	black	Memory B cell
LOC441666	black	Memory B cell
LOC497256	black	Memory B cell
LOC51145	black	Memory B cell
LOC643659	black	Memory B cell
LOC645485	black	Memory B cell
LOC646014	black	Memory B cell
LOC646482	black	Memory B cell
LOC646736	black	Memory B cell
LOC647323	black	Memory B cell
LOC652993	black	Memory B cell
LOC728073	black	Memory B cell
LOC728690	black	Memory B cell
LOC728805	black	Memory B cell
LOC728868	black	Memory B cell
LOC729083	black	Memory B cell
LOC729173	black	Memory B cell
LOC79999	black	Memory B cell
LOC93622	black	Memory B cell
LOXL1	black	Memory B cell
LOXL1-AS1	black	Memory B cell
LPAL2	black	Memory B cell
LPPR5	black	Memory B cell
LQFBS-1	black	Memory B cell
LRRC16B	black	Memory B cell
LRRC2-AS1	black	Memory B cell
LRRC31	black	Memory B cell
LRRC3B	black	Memory B cell
LRRC56	black	Memory B cell
LRRC61	black	Memory B cell
LRRC66	black	Memory B cell
LRRC73	black	Memory B cell
LRRIQ1	black	Memory B cell
LRRTM4	black	Memory B cell
LYG1	black	Memory B cell
MAB21L2	black	Memory B cell
MAD2L2	black	Memory B cell
MAGEA6	black	Memory B cell
MAGEB3	black	Memory B cell
MAGEB4	black	Memory B cell
MAGEC1	black	Memory B cell
MALL	black	Memory B cell
MAP10	black	Memory B cell
MAP3K15	black	Memory B cell
MAST3	black	Memory B cell
MBD3L2	black	Memory B cell
MC5R	black	Memory B cell
MDGA2	black	Memory B cell
MED10	black	Memory B cell
METTL21EP	black	Memory B cell
METTL2B	black	Memory B cell
MGC15705	black	Memory B cell
MGC27382	black	Memory B cell
MGC34796	black	Memory B cell
MGC39545	black	Memory B cell
MGC4859	black	Memory B cell
MICAL1	black	Memory B cell
MIR133A1HG	black	Memory B cell
MIR17HG	black	Memory B cell
MIR34A	black	Memory B cell
MIR5188	black	Memory B cell
MIR646HG	black	Memory B cell
MIRLET7BHG	black	Memory B cell
MIRLET7D	black	Memory B cell
MKNK1-AS1	black	Memory B cell
MLC1	black	Memory B cell
MMP20	black	Memory B cell
MMP21	black	Memory B cell
MNAT1	black	Memory B cell
MND1	black	Memory B cell
MNX1	black	Memory B cell
MORC1	black	Memory B cell
MOS	black	Memory B cell
MPND	black	Memory B cell
MRGPRX3	black	Memory B cell
MRGPRX4	black	Memory B cell
MSH4	black	Memory B cell
MSS51	black	Memory B cell
MT1M	black	Memory B cell
MTHFD1L	black	Memory B cell
MTPN	black	Memory B cell
MUC2	black	Memory B cell
MVD	black	Memory B cell
MYH13	black	Memory B cell
MYO18B	black	Memory B cell
MYOZ1	black	Memory B cell
NAALADL2	black	Memory B cell
NANOS3	black	Memory B cell
NAT6	black	Memory B cell
NAV2-AS5	black	Memory B cell
NBEAP1	black	Memory B cell
NCAPD2	black	Memory B cell
NCF2	black	Memory B cell
NEUROD6	black	Memory B cell
NFKBIE	black	Memory B cell
NHEG1	black	Memory B cell
NKX1-1	black	Memory B cell
NLRP5	black	Memory B cell
NMBR	black	Memory B cell
NMUR2	black	Memory B cell
NOBOX	black	Memory B cell
NOG	black	Memory B cell
NOXA1	black	Memory B cell
NOXRED1	black	Memory B cell
NPBWR2	black	Memory B cell
NPHS1	black	Memory B cell
NS3BP	black	Memory B cell
NTF3	black	Memory B cell
NTHL1	black	Memory B cell
NUAK1	black	Memory B cell
NUDT1	black	Memory B cell
NUP210L	black	Memory B cell
NXNL2	black	Memory B cell
NXT1	black	Memory B cell
NYNRIN	black	Memory B cell
OCR1	black	Memory B cell
ODF3L1	black	Memory B cell
OOSP2	black	Memory B cell
OR10H2	black	Memory B cell
OR12D3	black	Memory B cell
OR2B2	black	Memory B cell
OR2B6	black	Memory B cell
OR2C1	black	Memory B cell
OR2J3	black	Memory B cell
OR51E1	black	Memory B cell
OR5H1	black	Memory B cell
OR5K1	black	Memory B cell
OR6B1	black	Memory B cell
OR7E12P	black	Memory B cell
OR7E19P	black	Memory B cell
OR7E2P	black	Memory B cell
OR8D1	black	Memory B cell
OR8D2	black	Memory B cell
OTOR	black	Memory B cell
OXT	black	Memory B cell
P2RX3	black	Memory B cell
PAEP	black	Memory B cell
PAGE5	black	Memory B cell
PAK1IP1	black	Memory B cell
PALD1	black	Memory B cell
PAMR1	black	Memory B cell
PARP3	black	Memory B cell
PARS2	black	Memory B cell
PCAT18	black	Memory B cell
PCDH15	black	Memory B cell
PCDHA10	black	Memory B cell
PCDHB1	black	Memory B cell
PCDHB9	black	Memory B cell
PCDHGA8	black	Memory B cell
PCOLCE	black	Memory B cell
PCP4L1	black	Memory B cell
PDCD4	black	Memory B cell
PDCD4-AS1	black	Memory B cell
PDILT	black	Memory B cell
PDZRN3-AS1	black	Memory B cell
PF4	black	Memory B cell
PF4V1	black	Memory B cell
PGBD5	black	Memory B cell
PHOSPHO1	black	Memory B cell
PHOX2B	black	Memory B cell
PIGU	black	Memory B cell
PINK1-AS	black	Memory B cell
PIWIL1	black	Memory B cell
PLAT	black	Memory B cell
PLD2	black	Memory B cell
PLEKHF1	black	Memory B cell
PLEKHM2	black	Memory B cell
PLK1	black	Memory B cell
PNLIPRP2	black	Memory B cell
POLD1	black	Memory B cell
POLL	black	Memory B cell
POLR3D	black	Memory B cell
POM121L8P	black	Memory B cell
POPDC3	black	Memory B cell
POR	black	Memory B cell
PORCN	black	Memory B cell
POU1F1	black	Memory B cell
POU4F2	black	Memory B cell
POU6F2-AS2	black	Memory B cell
PP12708	black	Memory B cell
PP13439	black	Memory B cell
PP2D1	black	Memory B cell
PPBPP2	black	Memory B cell
PPP1R32	black	Memory B cell
PPP4C	black	Memory B cell
PPY2	black	Memory B cell
PRAF2	black	Memory B cell
PRAMEF11	black	Memory B cell
PRKCD	black	Memory B cell
PRKG1-AS1	black	Memory B cell
PRLHR	black	Memory B cell
PRM2	black	Memory B cell
PRM3	black	Memory B cell
PRO0471	black	Memory B cell
PRO1596	black	Memory B cell
PROCR	black	Memory B cell
PROK1	black	Memory B cell
PROL1	black	Memory B cell
PROX2	black	Memory B cell
PRPS1L1	black	Memory B cell
PRR29	black	Memory B cell
PRR34	black	Memory B cell
PRRX2	black	Memory B cell
PRSS30P	black	Memory B cell
PRSS50	black	Memory B cell
PRSS58	black	Memory B cell
PRTN3	black	Memory B cell
PSMA8	black	Memory B cell
PSMG3-AS1	black	Memory B cell
PSORS1C3	black	Memory B cell
PTPRN	black	Memory B cell
PXT1	black	Memory B cell
RAB9BP1	black	Memory B cell
RABGGTA	black	Memory B cell
RACGAP1P	black	Memory B cell
RAD21L1	black	Memory B cell
RAG1	black	Memory B cell
RASL12	black	Memory B cell
RAVER1	black	Memory B cell
RBBP8NL	black	Memory B cell
RBM46	black	Memory B cell
RBP4	black	Memory B cell
RBP7	black	Memory B cell
RD3	black	Memory B cell
RDH5	black	Memory B cell
REEP6	black	Memory B cell
RELT	black	Memory B cell
REM2	black	Memory B cell
RETN	black	Memory B cell
RFPL1S	black	Memory B cell
RFX6	black	Memory B cell
RGPD4-AS1	black	Memory B cell
RGS7BP	black	Memory B cell
RIPPLY2	black	Memory B cell
RIT2	black	Memory B cell
RLN2	black	Memory B cell
RNF11B	black	Memory B cell
RNF121	black	Memory B cell
RNF126P1	black	Memory B cell
RNF214	black	Memory B cell
ROM1	black	Memory B cell
ROR1-AS1	black	Memory B cell
RP1	black	Memory B cell
RP1-101G11.2	black	Memory B cell
RP11-102L12.2	black	Memory B cell
RP11-102M11.2	black	Memory B cell
RP11-109E10.1	black	Memory B cell
RP11-10K16.1	black	Memory B cell
RP11-112L7.1	black	Memory B cell
RP11-118G23.1	black	Memory B cell
RP11-118G23.2	black	Memory B cell
RP11-1191J2.5	black	Memory B cell
RP11-1217F2.1	black	Memory B cell
RP11-121C2.2	black	Memory B cell
RP11-124L9.5	black	Memory B cell
RP11-1260E13.2	black	Memory B cell
RP11-141M1.1	black	Memory B cell
RP11-143I21.1	black	Memory B cell
RP11-157E16.1	black	Memory B cell
RP11-15P13.1	black	Memory B cell
RP11-167H9.3	black	Memory B cell
RP11-171N4.1	black	Memory B cell
RP11-173M1.8	black	Memory B cell
RP11-17A4.3	black	Memory B cell
RP11-214K3.20	black	Memory B cell
RP11-227D13.1	black	Memory B cell
RP11-231C18.1	black	Memory B cell
RP11-231E19.1	black	Memory B cell
RP11-254F7.1	black	Memory B cell
RP11-255P5.2	black	Memory B cell
RP11-257I14.1	black	Memory B cell
RP11-263K4.3	black	Memory B cell
RP11-266A24.1	black	Memory B cell
RP11-272D12.1	black	Memory B cell
RP11-284F21.8	black	Memory B cell
RP11-286E11.2	black	Memory B cell
RP11-298H24.1	black	Memory B cell
RP11-29P20.1	black	Memory B cell
RP11-304L19.4	black	Memory B cell
RP11-314N13.3	black	Memory B cell
RP11-31K23.2	black	Memory B cell
RP11-338I21.1	black	Memory B cell
RP11-340A13.1	black	Memory B cell
RP11-347D21.1	black	Memory B cell
RP11-352B15.2	black	Memory B cell
RP11-352G9.1	black	Memory B cell
RP11-355F16.1	black	Memory B cell
RP11-36B6.1	black	Memory B cell
RP11-378J18.8	black	Memory B cell
RP11-379F4.6	black	Memory B cell
RP11-384P7.7	black	Memory B cell
RP11-38L15.2	black	Memory B cell
RP11-394I13.2	black	Memory B cell
RP11-39H13.1	black	Memory B cell
RP11-400N9.1	black	Memory B cell
RP11-403N16.3	black	Memory B cell
RP11-414H17.5	black	Memory B cell
RP1-142L7.9	black	Memory B cell
RP11-432J9.6	black	Memory B cell
RP11-440I14.2	black	Memory B cell
RP11-442O18.2	black	Memory B cell
RP11-443C10.1	black	Memory B cell
RP11-445L13__B.3	black	Memory B cell
RP11-44N11.3	black	Memory B cell
RP11-452L6.1	black	Memory B cell
RP11-461L18.1	black	Memory B cell
RP11-465B22.8	black	Memory B cell
RP11-465I4.3	black	Memory B cell
RP11-471B22.2	black	Memory B cell
RP11-476D10.1	black	Memory B cell
RP11-480A16.1	black	Memory B cell
RP11-480D4.6	black	Memory B cell
RP11-483C6.1	black	Memory B cell
RP11-48B3.4	black	Memory B cell
RP11-495P10.9	black	Memory B cell
RP11-496I2.2	black	Memory B cell
RP11-505K9.4	black	Memory B cell
RP11-506E9.3	black	Memory B cell
RP11-515O17.3	black	Memory B cell
RP11-52A20.2	black	Memory B cell
RP11-543C4.1	black	Memory B cell
RP11-560G2.2	black	Memory B cell
RP11-579O24.3	black	Memory B cell
RP11-629E24.2	black	Memory B cell
RP11-635N19.1	black	Memory B cell
RP11-63A11.1	black	Memory B cell
RP11-63D14.1	black	Memory B cell
RP11-654A16.3	black	Memory B cell
RP11-661A12.9	black	Memory B cell
RP11-669I1.1	black	Memory B cell
RP11-676J12.4	black	Memory B cell
RP11-676J12.6	black	Memory B cell
RP11-678G15.1	black	Memory B cell
RP11-67L3.4	black	Memory B cell
RP11-680C21.1	black	Memory B cell
RP11-680F8.4	black	Memory B cell
RP11-687F6.1	black	Memory B cell
RP11-68I3.11	black	Memory B cell
RP11-690I21.2	black	Memory B cell
RP11-736K20.5	black	Memory B cell
RP11-75C9.1	black	Memory B cell
RP11-769O8.3	black	Memory B cell
RP11-79P5.9	black	Memory B cell
RP11-7F17.4	black	Memory B cell
RP11-806L2.2	black	Memory B cell
RP11-809F4.3	black	Memory B cell
RP1-181J22.1	black	Memory B cell
RP11-843B15.2	black	Memory B cell
RP11-845C23.3	black	Memory B cell
RP11-862L9.3	black	Memory B cell
RP1-190J20.2	black	Memory B cell
RP1-192P9.1	black	Memory B cell
RP11-96H17.1	black	Memory B cell
RP1-212P9.2	black	Memory B cell
RP13-238F13.5	black	Memory B cell
RP13-379O24.2	black	Memory B cell
RP13-436F16.1	black	Memory B cell
RP1-35C21.2	black	Memory B cell
RP1-74M1.3	black	Memory B cell
RP1-86D1.3	black	Memory B cell
RP1L1	black	Memory B cell
RP3-400B16.4	black	Memory B cell
RP3-406A7.7	black	Memory B cell
RP3-428L16.2	black	Memory B cell
RP3-452M16.1	black	Memory B cell
RP3-497J21.1	black	Memory B cell
RP4-555D20.3	black	Memory B cell
RP4-560B9.4	black	Memory B cell
RP4-621B10.8	black	Memory B cell
RP4-633H17.2	black	Memory B cell
RP4-758J24.5	black	Memory B cell
RP5-1189K21.2	black	Memory B cell
RP5-892K4.1	black	Memory B cell
RP6-99M1.2	black	Memory B cell
RPE65	black	Memory B cell
RPGR	black	Memory B cell
RPL34-AS1	black	Memory B cell
RPL3L	black	Memory B cell
RPS6KL1	black	Memory B cell
RPTOR	black	Memory B cell
RRS1-AS1	black	Memory B cell
RSU1P2	black	Memory B cell
RTN4IP1	black	Memory B cell
RTN4RL2	black	Memory B cell
S100A5	black	Memory B cell
S100G	black	Memory B cell
S100P	black	Memory B cell
SCGB1D1	black	Memory B cell
SCN1A	black	Memory B cell
SCN5A	black	Memory B cell
SDR9C7	black	Memory B cell
SEC1P	black	Memory B cell
SELE	black	Memory B cell
SEMA5B	black	Memory B cell
SERPINB11	black	Memory B cell
SERPINB4	black	Memory B cell
SERPIND1	black	Memory B cell
SFTA2	black	Memory B cell
SH3BP5L	black	Memory B cell
SH3RF3-AS1	black	Memory B cell
SHD	black	Memory B cell
SHKBP1	black	Memory B cell
SIAH2	black	Memory B cell
SIAH3	black	Memory B cell
SIGLEC16	black	Memory B cell
SIX6	black	Memory B cell
SLC10A1	black	Memory B cell
SLC10A3	black	Memory B cell
SLC13A1	black	Memory B cell
SLC15A3	black	Memory B cell
SLC17A6	black	Memory B cell
SLC17A8	black	Memory B cell
SLC22A13	black	Memory B cell
SLC22A9	black	Memory B cell
SLC23A1	black	Memory B cell
SLC25A21-AS1	black	Memory B cell
SLC25A31	black	Memory B cell
SLC26A10	black	Memory B cell
SLC26A4	black	Memory B cell
SLC2A4	black	Memory B cell
SLC2A6	black	Memory B cell
SLC30A10	black	Memory B cell
SLC47A2	black	Memory B cell
SLC7A13	black	Memory B cell
SLCO6A1	black	Memory B cell
SMAD7	black	Memory B cell
SMCO3	black	Memory B cell
SMEK3P	black	Memory B cell
SNORD114-3	black	Memory B cell
SNRNP200	black	Memory B cell
SNTN	black	Memory B cell
SORCS3-AS1	black	Memory B cell
SOX18	black	Memory B cell
SOX21-AS1	black	Memory B cell
SP3P	black	Memory B cell
SPAG1	black	Memory B cell
SPAG17	black	Memory B cell
SPAG6	black	Memory B cell
SPATA25	black	Memory B cell
SPATA41	black	Memory B cell
SPATA42	black	Memory B cell
SPATA8	black	Memory B cell
SPDYA	black	Memory B cell
SPEF1	black	Memory B cell
SPEM1	black	Memory B cell
SPG20OS	black	Memory B cell
SPG7	black	Memory B cell
SPIN2A	black	Memory B cell
SPINK13	black	Memory B cell
SPINK2	black	Memory B cell
SPOCD1	black	Memory B cell
SPOCK1	black	Memory B cell
SPRR1B	black	Memory B cell
SPRTN	black	Memory B cell
SPTY2D1-AS1	black	Memory B cell
SPZ1	black	Memory B cell
SRD5A3-AS1	black	Memory B cell
SRY	black	Memory B cell
STARD5	black	Memory B cell
SYCE2	black	Memory B cell
SYN3	black	Memory B cell
TAAR2	black	Memory B cell
TAAR9	black	Memory B cell
TAF7L	black	Memory B cell
TANGO2	black	Memory B cell
TANGO6	black	Memory B cell
TAS2R19	black	Memory B cell
TAS2R39	black	Memory B cell
TAS2R40	black	Memory B cell
TAS2R45	black	Memory B cell
TAS2R9	black	Memory B cell
TBATA	black	Memory B cell
TBC1D17	black	Memory B cell
TBC1D2	black	Memory B cell
TBC1D28	black	Memory B cell
TBKBP1	black	Memory B cell
TCF24	black	Memory B cell
TCP10	black	Memory B cell
TCP11	black	Memory B cell
TECRL	black	Memory B cell
TEKT2	black	Memory B cell
TEX33	black	Memory B cell
TEX41	black	Memory B cell
TEX43	black	Memory B cell
TFDP3	black	Memory B cell
TFPT	black	Memory B cell
TIGD5	black	Memory B cell
TIPARP-AS1	black	Memory B cell
TIPIN	black	Memory B cell
TLCD1	black	Memory B cell
TM4SF20	black	Memory B cell
TMC1	black	Memory B cell
TMCC1-AS1	black	Memory B cell
TMCO2	black	Memory B cell
TMCO5B	black	Memory B cell
TMEM130	black	Memory B cell
TMEM26	black	Memory B cell
TMEM71	black	Memory B cell
TMEM74B	black	Memory B cell
TMEM95	black	Memory B cell
TMPRSS11D	black	Memory B cell
TNFRSF17	black	Memory B cell
TNIP3	black	Memory B cell
TNK2-AS1	black	Memory B cell
TNP2	black	Memory B cell
TOE1	black	Memory B cell
TOMM40L	black	Memory B cell
TOP1P2	black	Memory B cell
TPRA1	black	Memory B cell
TPRG1	black	Memory B cell
TPTE	black	Memory B cell
TRAIP	black	Memory B cell
TRAPPC1	black	Memory B cell
TRAPPC3L	black	Memory B cell
TREM1	black	Memory B cell
TREM2	black	Memory B cell
TREML2	black	Memory B cell
TREML3P	black	Memory B cell
TRHR	black	Memory B cell
TRIM40	black	Memory B cell
TRIM71	black	Memory B cell
TRMT2A	black	Memory B cell
TRMT61B	black	Memory B cell
TRY2P	black	Memory B cell
TSGA13	black	Memory B cell
TSPAN1	black	Memory B cell
TSPAN11	black	Memory B cell
TSPYL6	black	Memory B cell
TTC36	black	Memory B cell
TTLL1	black	Memory B cell
TTPA	black	Memory B cell
TUBB2B	black	Memory B cell
[truncated: 71 more rows]
